# Supplementary material for: N,N′-Dibenzyl-2,2′-[(1,3,4-oxadiazole-2,5-di­yl)bis­(o-phenyl­eneoxy)]diacet­amide
Source: Acta Crystallogr Sect E Struct Rep Online. 2008 Oct 31;64(Pt 11):o2237. doi: 10.1107/S1600536808033904 (PMC2959583; doi:10.1107/S1600536808033904)
Supplement: Supplementary file 1 [file e-64-o2237-sup1.cif]

##############################################################################
###                                                                        ###
###        Electronic paper (Acta Crystallographica Section E)             ###
###                                                                        ###
##############################################################################
#                                                                            #
# This CIF contains the data in a paper accepted for publication in Acta     #
# Crystallographica Section E. It conforms to the requirements of Notes      #
# for Authors for Section E, and has been peer reviewed under the auspices   #
# of the IUCr Commission on Journals.                                        #
#                                                                            #
# Full details of the Crystallographic Information File format               #
# are given in the paper "The Crystallographic Information File (CIF):       #
# a New Standard Archive File for Crystallography" by S. R. Hall, F. H.      #
# Allen and I. D. Brown [Acta Cryst. (1991), A47, 655-685].                  #
#                                                                            #
# The current version of the core CIF dictionary is obtainable from          #
# ftp://ftp.iucr.org/pub/cif_core.dic. The current version number is 2.4.    #
#                                                                            #
# Software is freely available for graphical display of the structure(s) in  #
# this CIF.  For information consult the CIF home page http://www.iucr.org/  #
# cif/home.html                                                              #
#                                                                            #
# This file may be used for bona fide research purposes within the           #
# scientific community so long as proper attribution is given to the journal # 
# article from which it was obtained.                                        #
#                                                                            #
##############################################################################
                                             
data_I
_audit_creation_method     SHELXL-97
_chemical_name_systematic
;
N,N'-Dibenzyl-2,2'-[(1,3,4-oxadiazole-2,5-diyl)bis(o-phenyleneoxy)]diacetamide
;
_chemical_name_common     ?
_chemical_formula_moiety     'C32 H28 N4 O5'
_chemical_formula_sum     'C32 H28 N4 O5'
_chemical_formula_iupac     'C32 H28 N4 O5'
_chemical_formula_weight     548.58
_chemical_melting_point     462
_symmetry_cell_setting     monoclinic
_symmetry_space_group_name_H-M     'C 2/c'
_symmetry_space_group_name_Hall     -C2yc
loop_
    _symmetry_equiv_pos_as_xyz
    'x, y, z'
    '-x, y, -z+1/2'
    'x+1/2, y+1/2, z'
    '-x+1/2, y+1/2, -z+1/2'
    '-x, -y, -z'
    'x, -y, z-1/2'
    '-x+1/2, -y+1/2, -z'
    'x+1/2, -y+1/2, z-1/2'
_cell_length_a     17.0619(15)
_cell_length_b     15.2601(15)
_cell_length_c     10.6555(9)
_cell_angle_alpha     90.00
_cell_angle_beta     90.611(5)
_cell_angle_gamma     90.00
_cell_volume     2774.2(4)
_cell_formula_units_Z     4
_cell_measurement_reflns_used     3319
_cell_measurement_theta_min     2.39
_cell_measurement_theta_max     27.48
_cell_measurement_temperature     293(2)
_exptl_crystal_description     block
_exptl_crystal_colour     colourless
_exptl_crystal_size_max     0.530
_exptl_crystal_size_mid     0.400
_exptl_crystal_size_min     0.300
_exptl_crystal_density_diffrn     1.313
_exptl_crystal_density_meas     ?
_exptl_crystal_density_method     'not measured'
_exptl_crystal_F_000     1152
_exptl_absorpt_coefficient_mu     0.090
_exptl_absorpt_correction_type     none
_exptl_absorpt_correction_T_min     ?
_exptl_absorpt_correction_T_max     ?
_exptl_special_details
;
;
_diffrn_ambient_temperature     293(2)
_diffrn_radiation_type     MoK\a
_diffrn_radiation_wavelength     0.71073
_diffrn_radiation_source     'sealed tube'
_diffrn_radiation_monochromator     graphite
_diffrn_measurement_device_type     'Bruker APEXII'
_diffrn_measurement_method     '\f and \w'
_diffrn_detector_area_resol_mean     ?
_diffrn_reflns_number     7913
_diffrn_reflns_av_R_equivalents     0.0218
_diffrn_reflns_av_sigmaI/netI     0.0208
_diffrn_reflns_theta_min     1.79
_diffrn_reflns_theta_max     26.50
_diffrn_reflns_theta_full     26.50
_diffrn_measured_fraction_theta_max     0.999
_diffrn_measured_fraction_theta_full     0.997
_diffrn_reflns_limit_h_min     -21
_diffrn_reflns_limit_h_max     20
_diffrn_reflns_limit_k_min     -12
_diffrn_reflns_limit_k_max     19
_diffrn_reflns_limit_l_min     -13
_diffrn_reflns_limit_l_max     12
_diffrn_standards_number     0
_diffrn_standards_interval_count     0
_diffrn_standards_interval_time     0
_diffrn_standards_decay_%     0
_refine_special_details
;
Refinement of <i>F</i>^2^ against ALL reflections. The weighted <i>R</i>-factor
<i>wR</i> and goodness of fit <i>S</i> are based on <i>F</i>^2^, conventional
<i>R</i>-factors <i>R</i> are based on <i>F</i>, with <i>F</i> set to zero for
negative <i>F</i>^2^. The threshold expression of <i>F</i>^2^ >
\s(<i>F</i>^2^) is used only for calculating <i>R</i>-factors(gt) <i>etc</i>.
and is not relevant to the choice of reflections for refinement.
<i>R</i>-factors based on <i>F</i>^2^ are statistically about twice as large
as those based on <i>F</i>, and <i>R</i>- factors based on ALL data will be
even larger.
;
_reflns_number_total     2880
_reflns_number_gt     2335
_reflns_threshold_expression     I>2\s(I)
_refine_ls_structure_factor_coef     Fsqd
_refine_ls_matrix_type     full
_refine_ls_R_factor_all     0.0505
_refine_ls_R_factor_gt     0.0410
_refine_ls_wR_factor_gt     0.1465
_refine_ls_wR_factor_ref     0.1579
_refine_ls_goodness_of_fit_ref     1.168
_refine_ls_restrained_S_all     1.168
_refine_ls_number_reflns     2880
_refine_ls_number_parameters     187
_refine_ls_number_restraints     0
_refine_ls_hydrogen_treatment     constr
_refine_ls_weighting_scheme     calc
_refine_ls_weighting_details
                    'calc w=1/[\s^2^(Fo^2^)+(0.1P)^2^] where P=(Fo^2^+2Fc^2^)/3'
_atom_sites_solution_hydrogens     geom
_atom_sites_solution_primary     direct
_atom_sites_solution_secondary     difmap
_refine_ls_shift/su_max     0.001
_refine_ls_shift/su_mean     0.000
_refine_diff_density_max     0.175
_refine_diff_density_min     -0.126
_refine_ls_extinction_method     'SHELXL97 (Sheldrick, 2008)'
_refine_ls_extinction_coef     0.0054(10)
_refine_ls_extinction_expression
                                  'Fc^*^=kFc[1+0.001xFc^2^\l^3^/sin(2\q)]^-1/4^'
loop_
    _atom_type_symbol
    _atom_type_description
    _atom_type_scat_dispersion_real
    _atom_type_scat_dispersion_imag
    _atom_type_scat_source
    'C' 'C' 0.0033 0.0016
                         'International Tables Vol C Tables 4.2.6.8 and 6.1.1.4'
    'H' 'H' 0.0000 0.0000
                         'International Tables Vol C Tables 4.2.6.8 and 6.1.1.4'
    'N' 'N' 0.0061 0.0033
                         'International Tables Vol C Tables 4.2.6.8 and 6.1.1.4'
    'O' 'O' 0.0106 0.0060
                         'International Tables Vol C Tables 4.2.6.8 and 6.1.1.4'
_computing_data_collection     'APEX2 (Bruker, 2001)'
_computing_cell_refinement     'SAINT (Bruker, 2001)'
_computing_data_reduction     'SAINT (Bruker, 2001)'
_computing_structure_solution     'SHELXS97 (Sheldrick, 2008)'
_computing_structure_refinement     'SHELXL97 (Sheldrick, 2008)'
_computing_molecular_graphics     'SHELXTL (Sheldrick, 2008)'
_computing_publication_material     'SHELXTL (Sheldrick, 2008)'
loop_
    _atom_site_type_symbol
    _atom_site_label
    _atom_site_fract_x
    _atom_site_fract_y
    _atom_site_fract_z
    _atom_site_U_iso_or_equiv
    _atom_site_adp_type
    _atom_site_calc_flag
    _atom_site_refinement_flags
    _atom_site_occupancy
    _atom_site_disorder_assembly
    _atom_site_disorder_group
    O O1 0.5000 1.06829(8) 0.7500 0.0488(3) Uani d S 1 . .
    O O2 0.37163(7) 0.91715(7) 0.50427(11) 0.0724(4) Uani d . 1 . .
    O O3 0.32801(7) 0.70855(8) 0.38437(12) 0.0822(4) Uani d . 1 . .
    N N1 0.47305(7) 0.93150(7) 0.69949(10) 0.0494(3) Uani d . 1 . .
    N N2 0.41511(7) 0.75799(8) 0.52944(11) 0.0586(3) Uani d . 1 . .
    H H2A 0.4317 0.8025 0.5714 0.070 Uiso calc R 1 . .
    C C1 0.45891(7) 1.01308(8) 0.67330(11) 0.0443(3) Uani d . 1 . .
    C C2 0.40733(7) 1.05489(9) 0.58052(11) 0.0466(3) Uani d . 1 . .
    C C3 0.40137(9) 1.14557(10) 0.57514(13) 0.0580(4) Uani d . 1 . .
    H H3A 0.4307 1.1796 0.6308 0.070 Uiso calc R 1 . .
    C C4 0.35278(9) 1.18603(10) 0.48861(15) 0.0677(4) Uani d . 1 . .
    H H4A 0.3493 1.2468 0.4865 0.081 Uiso calc R 1 . .
    C C5 0.30953(9) 1.13641(11) 0.40562(15) 0.0650(4) Uani d . 1 . .
    H H5A 0.2772 1.1639 0.3469 0.078 Uiso calc R 1 . .
    C C6 0.31367(8) 1.04601(10) 0.40866(14) 0.0582(4) Uani d . 1 . .
    H H6A 0.2839 1.0127 0.3528 0.070 Uiso calc R 1 . .
    C C7 0.36253(7) 1.00528(9) 0.49553(11) 0.0496(3) Uani d . 1 . .
    C C8 0.32734(8) 0.86010(9) 0.42649(13) 0.0560(4) Uani d . 1 . .
    H H8A 0.3328 0.8770 0.3392 0.067 Uiso calc R 1 . .
    H H8B 0.2723 0.8633 0.4480 0.067 Uiso calc R 1 . .
    C C9 0.35711(8) 0.76851(9) 0.44569(13) 0.0558(4) Uani d . 1 . .
    C C10 0.45065(9) 0.67305(10) 0.55103(16) 0.0654(4) Uani d . 1 . .
    H H10A 0.5040 0.6820 0.5809 0.078 Uiso calc R 1 . .
    H H10B 0.4534 0.6424 0.4714 0.078 Uiso calc R 1 . .
    C C11 0.40855(7) 0.61462(8) 0.64410(12) 0.0508(3) Uani d . 1 . .
    C C12 0.41917(10) 0.52501(10) 0.63923(16) 0.0682(4) Uani d . 1 . .
    H H12A 0.4500 0.5013 0.5762 0.082 Uiso calc R 1 . .
    C C13 0.38524(10) 0.46989(11) 0.72545(16) 0.0738(5) Uani d . 1 . .
    H H13A 0.3937 0.4098 0.7209 0.089 Uiso calc R 1 . .
    C C14 0.33913(10) 0.50362(12) 0.81753(14) 0.0709(5) Uani d . 1 . .
    H H14A 0.3168 0.4668 0.8768 0.085 Uiso calc R 1 . .
    C C15 0.32603(11) 0.59234(12) 0.82183(15) 0.0785(5) Uani d . 1 . .
    H H15A 0.2937 0.6156 0.8832 0.094 Uiso calc R 1 . .
    C C16 0.36072(10) 0.64747(10) 0.73521(14) 0.0666(4) Uani d . 1 . .
    H H16A 0.3514 0.7075 0.7390 0.080 Uiso calc R 1 . .
loop_
    _atom_site_aniso_label
    _atom_site_aniso_U_11
    _atom_site_aniso_U_22
    _atom_site_aniso_U_33
    _atom_site_aniso_U_12
    _atom_site_aniso_U_13
    _atom_site_aniso_U_23
    O1 0.0557(7) 0.0377(7) 0.0528(7) 0.000 -0.0038(6) 0.000
    O2 0.0861(8) 0.0440(6) 0.0862(8) 0.0010(5) -0.0371(6) -0.0052(5)
    O3 0.0976(9) 0.0571(8) 0.0913(8) -0.0035(6) -0.0217(7) -0.0175(6)
    N1 0.0536(6) 0.0409(6) 0.0537(6) -0.0004(5) -0.0055(5) -0.0002(4)
    N2 0.0599(7) 0.0475(7) 0.0682(8) -0.0027(5) -0.0049(6) 0.0025(5)
    C1 0.0460(6) 0.0409(7) 0.0461(7) -0.0030(5) 0.0036(5) -0.0002(5)
    C2 0.0466(7) 0.0435(7) 0.0496(7) -0.0019(5) 0.0049(5) 0.0055(5)
    C3 0.0656(8) 0.0450(8) 0.0632(9) -0.0054(6) -0.0017(7) 0.0075(6)
    C4 0.0776(10) 0.0459(8) 0.0794(11) 0.0010(7) -0.0042(8) 0.0185(7)
    C5 0.0630(9) 0.0619(10) 0.0699(9) 0.0028(7) -0.0057(7) 0.0227(7)
    C6 0.0556(8) 0.0609(9) 0.0581(8) -0.0002(6) -0.0055(6) 0.0075(6)
    C7 0.0506(7) 0.0446(7) 0.0536(7) -0.0002(6) 0.0006(6) 0.0047(5)
    C8 0.0567(7) 0.0526(9) 0.0584(8) -0.0057(6) -0.0091(6) -0.0043(6)
    C9 0.0578(8) 0.0503(8) 0.0593(8) -0.0043(6) 0.0004(6) -0.0044(6)
    C10 0.0572(8) 0.0597(10) 0.0794(10) 0.0068(7) 0.0053(7) 0.0083(7)
    C11 0.0485(7) 0.0522(8) 0.0516(7) 0.0032(6) -0.0073(5) -0.0003(5)
    C12 0.0724(10) 0.0589(9) 0.0734(10) 0.0188(7) 0.0086(8) 0.0065(7)
    C13 0.0816(11) 0.0548(9) 0.0850(12) 0.0083(8) -0.0040(9) 0.0156(8)
    C14 0.0796(10) 0.0749(11) 0.0581(9) -0.0146(9) -0.0069(8) 0.0125(7)
    C15 0.0893(12) 0.0861(13) 0.0603(10) -0.0136(10) 0.0152(9) -0.0130(8)
    C16 0.0819(10) 0.0534(8) 0.0644(9) -0.0039(7) 0.0056(7) -0.0143(7)
_geom_special_details
;
All e.s.d.'s (except the e.s.d. in the dihedral angle between two l.s. planes)
are estimated using the full covariance matrix. The cell e.s.d.'s are taken
into account individually in the estimation of e.s.d.'s in distances, angles
and torsion angles; correlations between e.s.d.'s in cell parameters are only
used when they are defined by crystal symmetry. An approximate (isotropic)
treatment of cell e.s.d.'s is used for estimating e.s.d.'s involving l.s.
planes.
;
loop_
    _geom_bond_atom_site_label_1
    _geom_bond_atom_site_label_2
    _geom_bond_site_symmetry_2
    _geom_bond_distance
    _geom_bond_publ_flag
    O1 C1 . 1.3627(14) ?
    O1 C1 2_656 1.3627(14) ?
    O2 C7 . 1.3570(16) ?
    O2 C8 . 1.4151(16) ?
    O3 C9 . 1.2262(17) ?
    N1 C1 . 1.2979(16) ?
    N1 N1 2_656 1.408(2) ?
    N2 C9 . 1.3352(19) ?
    N2 C10 . 1.4484(19) ?
    N2 H2A . 0.8600 ?
    C1 C2 . 1.4630(16) ?
    C2 C3 . 1.389(2) ?
    C2 C7 . 1.4009(17) ?
    C3 C4 . 1.379(2) ?
    C3 H3A . 0.9300 ?
    C4 C5 . 1.373(2) ?
    C4 H4A . 0.9300 ?
    C5 C6 . 1.382(2) ?
    C5 H5A . 0.9300 ?
    C6 C7 . 1.3863(18) ?
    C6 H6A . 0.9300 ?
    C8 C9 . 1.500(2) ?
    C8 H8A . 0.9700 ?
    C8 H8B . 0.9700 ?
    C10 C11 . 1.5197(19) ?
    C10 H10A . 0.9700 ?
    C10 H10B . 0.9700 ?
    C11 C16 . 1.3699(19) ?
    C11 C12 . 1.3805(19) ?
    C12 C13 . 1.378(2) ?
    C12 H12A . 0.9300 ?
    C13 C14 . 1.365(2) ?
    C13 H13A . 0.9300 ?
    C14 C15 . 1.373(2) ?
    C14 H14A . 0.9300 ?
    C15 C16 . 1.386(2) ?
    C15 H15A . 0.9300 ?
    C16 H16A . 0.9300 ?
loop_
    _geom_angle_atom_site_label_1
    _geom_angle_atom_site_label_2
    _geom_angle_atom_site_label_3
    _geom_angle_site_symmetry_1
    _geom_angle_site_symmetry_3
    _geom_angle
    _geom_angle_publ_flag
    C1 O1 C1 . 2_656 103.62(13) ?
    C7 O2 C8 . . 120.64(11) ?
    C1 N1 N1 . 2_656 106.43(7) ?
    C9 N2 C10 . . 121.32(13) ?
    C9 N2 H2A . . 119.3 ?
    C10 N2 H2A . . 119.3 ?
    N1 C1 O1 . . 111.76(11) ?
    N1 C1 C2 . . 132.28(12) ?
    O1 C1 C2 . . 115.95(11) ?
    C3 C2 C7 . . 118.20(12) ?
    C3 C2 C1 . . 120.38(12) ?
    C7 C2 C1 . . 121.42(12) ?
    C4 C3 C2 . . 121.12(14) ?
    C4 C3 H3A . . 119.4 ?
    C2 C3 H3A . . 119.4 ?
    C5 C4 C3 . . 119.91(15) ?
    C5 C4 H4A . . 120.0 ?
    C3 C4 H4A . . 120.0 ?
    C4 C5 C6 . . 120.56(14) ?
    C4 C5 H5A . . 119.7 ?
    C6 C5 H5A . . 119.7 ?
    C5 C6 C7 . . 119.57(14) ?
    C5 C6 H6A . . 120.2 ?
    C7 C6 H6A . . 120.2 ?
    O2 C7 C6 . . 123.90(12) ?
    O2 C7 C2 . . 115.47(11) ?
    C6 C7 C2 . . 120.63(13) ?
    O2 C8 C9 . . 108.39(12) ?
    O2 C8 H8A . . 110.0 ?
    C9 C8 H8A . . 110.0 ?
    O2 C8 H8B . . 110.0 ?
    C9 C8 H8B . . 110.0 ?
    H8A C8 H8B . . 108.4 ?
    O3 C9 N2 . . 124.01(14) ?
    O3 C9 C8 . . 119.20(14) ?
    N2 C9 C8 . . 116.78(12) ?
    N2 C10 C11 . . 115.39(11) ?
    N2 C10 H10A . . 108.4 ?
    C11 C10 H10A . . 108.4 ?
    N2 C10 H10B . . 108.4 ?
    C11 C10 H10B . . 108.4 ?
    H10A C10 H10B . . 107.5 ?
    C16 C11 C12 . . 117.94(13) ?
    C16 C11 C10 . . 122.48(13) ?
    C12 C11 C10 . . 119.57(12) ?
    C13 C12 C11 . . 121.56(14) ?
    C13 C12 H12A . . 119.2 ?
    C11 C12 H12A . . 119.2 ?
    C14 C13 C12 . . 119.91(16) ?
    C14 C13 H13A . . 120.0 ?
    C12 C13 H13A . . 120.0 ?
    C13 C14 C15 . . 119.41(14) ?
    C13 C14 H14A . . 120.3 ?
    C15 C14 H14A . . 120.3 ?
    C14 C15 C16 . . 120.36(15) ?
    C14 C15 H15A . . 119.8 ?
    C16 C15 H15A . . 119.8 ?
    C11 C16 C15 . . 120.77(15) ?
    C11 C16 H16A . . 119.6 ?
    C15 C16 H16A . . 119.6 ?
loop_
    _geom_hbond_atom_site_label_D
    _geom_hbond_atom_site_label_H
    _geom_hbond_atom_site_label_A
    _geom_hbond_distance_DH
    _geom_hbond_distance_HA
    _geom_hbond_distance_DA
    _geom_hbond_angle_DHA
    N2 H2A O2 0.86 2.15 2.5523(16) 109
    N2 H2A N1 0.86 2.49 3.3524(17) 177
data_global
_journal_date_recd_electronic     2008-09-26
_journal_date_accepted     2008-10-17
_journal_name_full     'Acta Crystallographica, Section E'
_journal_year     2008
_journal_volume     64
_journal_issue     11
_journal_page_first     o2237
_journal_page_last     o2237
_journal_paper_category     QO
_journal_coeditor_code     NG2497
_publ_contact_author_name     'Professor Ning Tang'
_publ_contact_author_address
;
College of Chemistry and Chemical Engineering
Lanzhou University
Lanzhou 730000
Gansu, P.R.China
;
_publ_contact_author_email     tangn@lzu.edu.cn
_publ_contact_author_fax     '86 9318912582'
_publ_contact_author_phone     '86 9318912552'
_publ_section_title
;\
<i>N</i>,<i>N</i>'-Dibenzyl-2,2'-[(1,3,4-oxadiazole-2,5-diyl)bis(<i>o</i>-\
phenyleneoxy)]diacetamide
;
loop_
    _publ_author_name
    _publ_author_footnote
    _publ_author_address
    'Wei Wang' .
; College of Chemistry and Chemical Engineering
  Lanzhou University
  Lanzhou 730000
  Gansu, People's Republic of China
;
    'Yong Huang' .
; College of Chemistry and Chemical Engineering
  Lanzhou University
  Lanzhou 730000
  Gansu, People's Republic of China
;
    'Ning Tang' .
; College of Chemistry and Chemical Engineering
  Lanzhou University
  Lanzhou 730000
  Gansu, People's Republic of China
;
