# Supplementary material for: N,N′-Dibenzyl-2,2′-[(1,3,4-oxadiazole-2,5-di­yl)bis­(o-phenyl­eneoxy)]diacet­amide
Source: Acta Crystallogr Sect E Struct Rep Online. 2008 Oct 31;64(Pt 11):o2237. doi: 10.1107/S1600536808033904 (PMC2959583; doi:10.1107/S1600536808033904)
Supplement: Supplementary file 2 [file e-64-o2237-Isup2.hkl]

# 
# h,k,l, Fc-squared, Fo-squared, sigma(Fo-squared) and status flag 
# 
data_I
_shelx_title ' ww2m.ins in C2/c' 
_shelx_refln_list_code          4 
_shelx_F_calc_maximum      481.59 
_exptl_crystal_F_000      1152.00 
_reflns_d_resolution_high  0.8496 
 
loop_ 
 _symmetry_equiv_pos_as_xyz 
 'x, y, z' 
 '-x, y, -z+1/2' 
 'x+1/2, y+1/2, z' 
 '-x+1/2, y+1/2, -z+1/2' 
 '-x, -y, -z' 
 'x, -y, z-1/2' 
 '-x+1/2, -y+1/2, -z' 
 'x+1/2, -y+1/2, z-1/2' 
 
_cell_length_a    17.0619 
_cell_length_b    15.2601 
_cell_length_c    10.6555 
_cell_angle_alpha  90.000 
_cell_angle_beta   90.611 
_cell_angle_gamma  90.000 
 
_shelx_F_squared_multiplier     1.000 
 
loop_ 
 _refln_index_h 
 _refln_index_k 
 _refln_index_l 
 _refln_F_squared_calc 
 _refln_F_squared_meas 
 _refln_F_squared_sigma 
 _refln_observed_status 
   2   0   0     1955.35     1945.33     25.18 o 
   4   0   0    90464.84    93677.78   2333.61 o 
   6   0   0    10945.36    10576.18    106.07 o 
   8   0   0      814.69      696.12      8.65 o 
  10   0   0        3.27        3.68      1.47 o 
  12   0   0      711.00      766.53     14.35 o 
  14   0   0      173.43      154.96      6.11 o 
  16   0   0      161.34      133.88      6.21 o 
  18   0   0      295.04      332.01     16.67 o 
  20   0   0       15.56        3.95      5.08 o 
   1   1   0    10197.19     9833.88    111.30 o 
   3   1   0      356.50      333.37      3.27 o 
   5   1   0     5451.08     5321.88     35.22 o 
   7   1   0     1543.53     1504.36     11.22 o 
   9   1   0      861.57      836.83      7.22 o 
  11   1   0      124.27      153.83      3.08 o 
  13   1   0      509.00      543.64      8.38 o 
  15   1   0       23.93       22.69      2.11 o 
  17   1   0       39.48       44.88      3.64 o 
  19   1   0       81.16       77.66      8.83 o 
   0   2   0    20107.49    18898.38    366.22 o 
   2   2   0     4382.37     4477.66     35.72 o 
   4   2   0      128.78      146.97      2.73 o 
   6   2   0        9.59        6.36      0.71 o 
   8   2   0      661.16      579.43      6.29 o 
  10   2   0      580.45      564.58      6.60 o 
  12   2   0      329.82      317.70      5.21 o 
  14   2   0      254.88      262.33      5.91 o 
  16   2   0        1.65        3.48      1.98 o 
  18   2   0        9.65        5.35      2.29 o 
   1   3   0     1203.68     1246.30     10.69 o 
   3   3   0     9466.97     8570.10     76.18 o 
   5   3   0     1685.63     1582.59     11.54 o 
   7   3   0      160.56      186.23      2.65 o 
   9   3   0      128.59      134.95      2.91 o 
  11   3   0     1172.42     1135.82     11.26 o 
  13   3   0      317.89      313.95      7.59 o 
  15   3   0       20.16       25.64      3.71 o 
  17   3   0       12.51       10.08      2.35 o 
  19   3   0        7.79        6.08      2.86 o 
   0   4   0     1441.61     1414.98     17.27 o 
   2   4   0     1557.26     1484.19     14.08 o 
   4   4   0     1176.68     1168.01     12.29 o 
   6   4   0       66.79       62.88      1.30 o 
   8   4   0        6.90        9.82      0.68 o 
  10   4   0     1110.27     1104.98     10.89 o 
  12   4   0        1.24        1.18      1.63 o 
  14   4   0      232.60      222.21      6.70 o 
  16   4   0       42.26       37.27      4.12 o 
  18   4   0       53.67       57.93      4.37 o 
   1   5   0     1673.64     1772.37     15.18 o 
   3   5   0       18.31       12.13      0.85 o 
   5   5   0     1218.81     1339.47     18.43 o 
   7   5   0      205.96      211.78      2.77 o 
   9   5   0        0.03        1.63      0.68 o 
  11   5   0      456.46      510.90      7.99 o 
  13   5   0       51.57       49.86      2.74 o 
  15   5   0       15.74       19.12      3.22 o 
  17   5   0      184.13      200.15      7.11 o 
  19   5   0        5.54        8.11      2.68 o 
   0   6   0      889.98      912.68     15.02 o 
   2   6   0      626.35      579.77      6.32 o 
   4   6   0      177.69      143.30      2.41 o 
   6   6   0       44.71       34.36      2.17 o 
   8   6   0      751.76      714.36      8.33 o 
  10   6   0     1722.08     1725.70     24.10 o 
  12   6   0      300.37      263.86      5.76 o 
  14   6   0       15.18       13.14      1.97 o 
  16   6   0        0.38        4.16      2.17 o 
  18   6   0       44.77       42.85      4.02 o 
   1   7   0     4235.63     4356.49     35.45 o 
   3   7   0     2149.63     2300.68     19.95 o 
   5   7   0     2165.49     2334.48     23.99 o 
   7   7   0      963.21      987.67     12.19 o 
   9   7   0     1051.62     1065.88     14.68 o 
  11   7   0      104.24      101.73      4.23 o 
  13   7   0      302.68      342.70      7.14 o 
  15   7   0       77.28       72.12      4.47 o 
  17   7   0      127.73      136.22      6.88 o 
   0   8   0      460.33      630.49     10.32 o 
   2   8   0     1075.80     1121.75     11.19 o 
   4   8   0     2382.60     2556.06     22.19 o 
   6   8   0      770.49      824.44     10.96 o 
   8   8   0      288.37      275.71     15.83 o 
  10   8   0        1.75        2.93      1.59 o 
  12   8   0       33.72       35.79      3.10 o 
  14   8   0        5.77       11.88      2.44 o 
  16   8   0       31.96       39.68      4.74 o 
   1   9   0      806.84      893.50      9.70 o 
   3   9   0      315.20      379.97      5.32 o 
   5   9   0      297.29      257.40      5.94 o 
   7   9   0       46.48       43.35      2.38 o 
   9   9   0       96.35       96.58      4.99 o 
  11   9   0     2424.64     2568.71     30.24 o 
  13   9   0       26.97       26.27      4.29 o 
  15   9   0      295.37      283.20      8.07 o 
  17   9   0        1.89        1.20      2.83 o 
   0  10   0      268.40      294.86      6.84 o 
   2  10   0      232.56      212.72      3.94 o 
   4  10   0       28.31       33.28      2.19 o 
   6  10   0      652.84      662.81     10.12 o 
   8  10   0       51.54       44.08      4.38 o 
  10  10   0      878.94      967.51     14.99 o 
  12  10   0       94.32       92.48      4.65 o 
  14  10   0       11.27       13.25      4.49 o 
  16  10   0        4.10        1.62      2.21 o 
   1  11   0      108.62      117.89      3.06 o 
   3  11   0      151.01      151.38      4.44 o 
   5  11   0      313.22      331.03      6.89 o 
   7  11   0      844.51      833.42     19.31 o 
   9  11   0      166.34      174.33      7.20 o 
  11  11   0     1327.92     1367.94     19.65 o 
  13  11   0        0.44        2.89      2.51 o 
  15  11   0      162.79      184.04      6.91 o 
   0  12   0      379.98      417.57     14.41 o 
   2  12   0      660.85      627.29     10.10 o 
   4  12   0       18.63       22.88      3.30 o 
   6  12   0       12.94       17.00      2.13 o 
   8  12   0      515.95      530.10     27.99 o 
  10  12   0      512.74      564.72     13.94 o 
  12  12   0      175.60      192.53      8.66 o 
  14  12   0       75.60       95.37      6.55 o 
   1  13   0     1762.98     1598.65     20.91 o 
   3  13   0       18.28       19.51      2.24 o 
   5  13   0      312.51      295.79      7.01 o 
   7  13   0       23.91       22.52      3.44 o 
   9  13   0      239.16      279.95     11.44 o 
  11  13   0        0.01       -0.35      2.70 o 
  13  13   0        3.71        1.69      2.75 o 
   0  14   0      812.40      719.52     20.93 o 
   2  14   0        7.01        2.17      3.95 o 
   4  14   0        0.15        1.05      3.11 o 
   6  14   0      910.01      883.23     17.70 o 
   8  14   0      114.73      100.23      6.01 o 
  10  14   0       11.63        8.09      3.05 o 
  12  14   0        1.62        0.66      2.61 o 
   1  15   0      582.90      503.97     12.54 o 
   3  15   0       90.77      105.89      5.91 o 
   5  15   0       15.18       28.53      3.72 o 
   7  15   0        0.49        3.67      2.17 o 
   9  15   0       24.00       21.74      3.79 o 
  11  15   0        5.68        3.36      5.44 o 
   0  16   0      145.64      118.22      9.04 o 
   2  16   0      110.46      110.84      6.18 o 
   4  16   0       50.15       42.23      6.78 o 
   6  16   0       14.48       18.85      3.36 o 
   8  16   0        1.46        4.79      2.65 o 
   1  17   0      146.20      135.91      7.14 o 
   3  17   0       29.93       30.19      5.65 o 
   5  17   0        0.76        7.48      4.10 o 
 -19   1   1       15.67       10.20      3.69 o 
 -17   1   1       54.00       55.10      4.01 o 
 -15   1   1       34.15       33.54      2.47 o 
 -13   1   1       33.06       33.17      2.21 o 
 -11   1   1      967.22      916.93      8.30 o 
  -9   1   1       54.61       52.06      1.42 o 
  -7   1   1        5.19        3.60      0.50 o 
  -5   1   1      137.76      115.35      1.76 o 
  -3   1   1     8101.20     8190.62     86.62 o 
  -1   1   1     9671.56     8983.95    216.38 o 
   1   1   1      888.90      845.19      8.25 o 
   3   1   1     6893.68     6576.72     78.45 o 
   5   1   1       98.10       96.90      1.73 o 
   7   1   1     1155.32     1159.95      8.91 o 
   9   1   1       81.03       81.82      1.54 o 
  11   1   1      140.78      175.55      3.29 o 
  13   1   1       14.48       12.08      1.49 o 
  15   1   1        0.61       -0.16      1.44 o 
  17   1   1       48.38       51.92      7.94 o 
  19   1   1       44.55       57.69      6.09 o 
 -18   2   1       53.78       63.11      4.49 o 
 -16   2   1       14.52       14.95      2.56 o 
 -14   2   1      127.57      137.76      4.40 o 
 -12   2   1     1327.62     1367.43     13.23 o 
 -10   2   1      564.83      598.28      6.97 o 
  -8   2   1      674.11      696.42      7.28 o 
  -6   2   1      441.53      392.49      4.56 o 
  -4   2   1      131.53      136.60      2.46 o 
  -2   2   1     9913.05     9521.27     75.86 o 
   0   2   1    11261.63    10547.73    111.47 o 
   2   2   1     2467.46     2388.20     22.83 o 
   4   2   1    12543.87    12491.60     99.87 o 
   6   2   1     2501.74     2582.04     20.12 o 
   8   2   1     1800.62     1990.20     16.46 o 
  10   2   1     1052.27     1133.51     10.86 o 
  12   2   1      167.75      158.31      3.96 o 
  14   2   1       40.87       34.46      2.93 o 
  16   2   1       25.82       32.28      3.12 o 
  18   2   1      250.37      240.85     10.58 o 
 -19   3   1        1.65       -0.71      2.36 o 
 -17   3   1       56.76       73.48      7.20 o 
 -15   3   1       69.72       66.96      4.10 o 
 -13   3   1      439.61      444.59      6.37 o 
 -11   3   1      114.06      123.86      2.95 o 
  -9   3   1      200.55      194.04      3.46 o 
  -7   3   1      440.60      409.24      4.98 o 
  -5   3   1     2016.01     2020.38     16.60 o 
  -3   3   1     5847.59     5643.09     45.50 o 
  -1   3   1      867.30      733.31      8.80 o 
   1   3   1    10750.01    10759.48    155.58 o 
   3   3   1     2739.65     2760.82     24.94 o 
   5   3   1     2469.62     2422.91     20.80 o 
   7   3   1      235.77      215.63      3.18 o 
   9   3   1     7769.45     8049.87     59.43 o 
  11   3   1       84.84       87.11      2.44 o 
  13   3   1       66.91       66.07      3.65 o 
  15   3   1       13.30       17.09      2.51 o 
  17   3   1       64.36       49.06      4.51 o 
  19   3   1      310.18      327.75      9.40 o 
 -18   4   1       20.84       13.20      3.01 o 
 -16   4   1       52.43       74.87      4.49 o 
 -14   4   1      336.65      320.16      8.05 o 
 -12   4   1     1684.56     1620.62     17.56 o 
 -10   4   1      119.17      133.73      3.04 o 
  -8   4   1     4824.34     4960.25     34.90 o 
  -6   4   1      203.64      207.78      3.45 o 
  -4   4   1      919.24      869.80      8.46 o 
  -2   4   1     5057.68     5195.18     40.93 o 
   0   4   1       22.80       17.40      0.80 o 
   2   4   1     1841.34     1791.85     17.69 o 
   4   4   1      153.28      202.76      3.02 o 
   6   4   1      206.65      261.49      3.52 o 
   8   4   1      737.31      831.93      8.25 o 
  10   4   1     1726.40     1786.74     15.79 o 
  12   4   1      407.74      395.78      6.83 o 
  14   4   1       17.90       21.70      2.61 o 
  16   4   1       22.89       19.77      2.84 o 
  18   4   1       40.30       49.49      4.12 o 
 -19   5   1       72.23       84.36      5.31 o 
 -17   5   1       62.87       63.87      5.40 o 
 -15   5   1       22.55       22.65      3.12 o 
 -13   5   1       55.64       55.63      2.87 o 
 -11   5   1      229.43      252.98      6.08 o 
  -9   5   1      298.29      276.96      3.44 o 
  -7   5   1     3874.29     3862.88     29.09 o 
  -5   5   1        1.49        3.88      0.67 o 
  -3   5   1     4139.44     4125.07     33.32 o 
  -1   5   1       19.21       19.29      0.97 o 
   1   5   1     2903.07     2825.24     23.25 o 
   3   5   1      222.87      202.58      4.74 o 
   5   5   1     1277.34     1361.17     15.52 o 
   7   5   1      113.99      151.97      2.75 o 
   9   5   1      653.60      713.26      9.30 o 
  11   5   1       26.72       28.65      2.06 o 
  13   5   1       21.27       16.53      3.04 o 
  15   5   1      660.59      612.65     19.67 o 
  17   5   1      113.74      112.72      5.41 o 
  19   5   1        7.19       10.25      2.74 o 
 -18   6   1       12.37       14.17      2.96 o 
 -16   6   1       22.99       30.89      3.88 o 
 -14   6   1      199.23      196.67      5.26 o 
 -12   6   1        3.73        5.45      1.49 o 
 -10   6   1      666.31      656.05     10.48 o 
  -8   6   1      551.66      554.20      7.19 o 
  -6   6   1        4.13        3.70      0.74 o 
  -4   6   1       26.84       19.43      1.09 o 
  -2   6   1     5247.71     5664.21     45.12 o 
   0   6   1     4724.18     4635.13     40.45 o 
   2   6   1       34.40       35.58      1.27 o 
   4   6   1     8388.10     8785.81    115.61 o 
   6   6   1     1606.72     1643.50     18.73 o 
   8   6   1      688.60      730.99     10.66 o 
  10   6   1      268.77      263.22      5.96 o 
  12   6   1        0.77        2.97      1.36 o 
  14   6   1      150.84      153.21      5.74 o 
  16   6   1       95.61       89.27      5.72 o 
  18   6   1       10.59       10.44      2.75 o 
 -17   7   1        8.29       10.78      3.28 o 
 -15   7   1       11.73       12.05      2.39 o 
 -13   7   1        0.01        0.89      2.01 o 
 -11   7   1      133.56      140.72      4.78 o 
  -9   7   1      119.95      110.46      7.09 o 
  -7   7   1     1153.66     1253.28     17.44 o 
  -5   7   1     3080.29     3319.87     28.14 o 
  -3   7   1     1360.97     1515.34     14.17 o 
  -1   7   1     6796.66     7334.08     58.00 o 
   1   7   1     1229.15     1356.86     12.74 o 
   3   7   1     3163.05     3451.87     32.23 o 
   5   7   1      260.41      227.86      6.75 o 
   7   7   1      795.12      820.67     10.40 o 
   9   7   1      195.71      191.79      5.12 o 
  11   7   1       63.42       70.03      4.75 o 
  13   7   1      139.84      135.30      4.45 o 
  15   7   1      374.80      374.07      9.39 o 
  17   7   1       24.37       22.49      3.24 o 
 -16   8   1        0.01        0.90      2.73 o 
 -14   8   1       39.36       35.48      3.23 o 
 -12   8   1        1.42        0.70      1.63 o 
 -10   8   1       47.41       47.54      3.10 o 
  -8   8   1      251.08      228.92      4.57 o 
  -6   8   1      254.82      321.84      6.81 o 
  -4   8   1      652.10      665.88      7.75 o 
  -2   8   1     9272.21    10577.12     82.77 o 
   0   8   1      501.80      563.64      6.81 o 
   2   8   1     2514.66     2786.42     23.94 o 
   4   8   1      906.02      991.76     12.26 o 
   6   8   1       37.07       32.40      2.05 o 
   8   8   1        9.02       12.60      2.15 o 
  10   8   1      689.05      668.13     18.03 o 
  12   8   1       25.47       29.77      2.87 o 
  14   8   1       73.87       63.48      4.53 o 
  16   8   1      196.10      212.76      7.38 o 
 -17   9   1        0.09        0.48      2.94 o 
 -15   9   1      679.35      713.45     13.31 o 
 -13   9   1      316.31      282.22      7.94 o 
 -11   9   1      115.22      108.48      5.73 o 
  -9   9   1       63.15       55.19      3.27 o 
  -7   9   1       88.03       96.29      3.55 o 
  -5   9   1       91.28       97.18      3.39 o 
  -3   9   1      168.18      172.39      3.47 o 
  -1   9   1      477.17      513.30      6.68 o 
   1   9   1       28.67       35.86      1.77 o 
   3   9   1      155.51      125.77      3.94 o 
   5   9   1        4.77       15.55      1.59 o 
   7   9   1        2.47        1.63      1.53 o 
   9   9   1      112.20      113.47      5.34 o 
  11   9   1     1335.49     1272.36     36.91 o 
  13   9   1       91.25       99.09      4.70 o 
  15   9   1        2.85        9.73      2.60 o 
  17   9   1        0.01       -0.07      2.90 o 
 -16  10   1       70.94       72.93      4.75 o 
 -14  10   1       18.15       32.06      3.93 o 
 -12  10   1       91.85       94.60      4.74 o 
 -10  10   1       64.24       64.31      3.84 o 
  -8  10   1      196.79      196.38     13.28 o 
  -6  10   1      123.15      143.54      4.38 o 
  -4  10   1        1.42        2.72      1.11 o 
  -2  10   1      675.69      717.18      8.67 o 
   0  10   1       76.48       79.11      2.41 o 
   2  10   1       45.34       42.53      2.34 o 
   4  10   1        4.53        7.69      1.43 o 
   6  10   1      109.84      118.24      3.93 o 
   8  10   1        5.70        8.57      2.37 o 
  10  10   1      279.01      257.89      8.49 o 
  12  10   1      198.87      176.54      6.13 o 
  14  10   1        0.66       -0.78      1.84 o 
  16  10   1      177.83      176.19      8.68 o 
 -15  11   1       36.84       34.80      4.41 o 
 -13  11   1      705.13      759.41     16.96 o 
 -11  11   1      407.84      392.98     13.45 o 
  -9  11   1       89.88      101.35      4.45 o 
  -7  11   1      377.27      363.75     17.52 o 
  -5  11   1      144.66      140.32      4.47 o 
  -3  11   1       19.66       17.63      2.44 o 
  -1  11   1      144.32      149.64      3.55 o 
   1  11   1       34.45       30.90      2.16 o 
   3  11   1      147.61      166.07      4.64 o 
   5  11   1      111.76      111.72      4.01 o 
   7  11   1       23.28       29.58      3.44 o 
   9  11   1     1159.31     1175.73     29.08 o 
  11  11   1      495.02      507.92     10.59 o 
  13  11   1        0.29        2.38      2.14 o 
  15  11   1        6.59        8.11      2.71 o 
 -14  12   1       36.73       42.53      5.23 o 
 -12  12   1      302.29      306.79     10.33 o 
 -10  12   1        0.00        1.69      2.69 o 
  -8  12   1        2.20        2.47      3.18 o 
  -6  12   1       49.43       47.45      3.12 o 
  -4  12   1      462.19      454.64      8.58 o 
  -2  12   1      897.76      887.84     12.78 o 
   0  12   1        8.75       10.86      1.71 o 
   2  12   1      123.41      122.75      4.24 o 
   4  12   1      264.20      253.37      6.20 o 
   6  12   1        0.26        1.88      2.05 o 
   8  12   1     1823.93     1715.15     35.13 o 
  10  12   1       57.12       51.97      4.62 o 
  12  12   1      117.55      101.21      5.08 o 
  14  12   1      135.81      140.38      7.69 o 
 -13  13   1      173.59      161.48     12.29 o 
 -11  13   1      404.19      386.65     11.69 o 
  -9  13   1      390.93      342.77     10.61 o 
  -7  13   1      465.02      452.45     11.72 o 
  -5  13   1      188.11      191.16      5.76 o 
  -3  13   1      113.50      117.28      4.41 o 
  -1  13   1       40.16       22.94      3.28 o 
   1  13   1        0.08       -0.95      1.21 o 
   3  13   1      941.66      877.68     24.42 o 
   5  13   1      298.22      272.71      8.13 o 
   7  13   1      263.55      266.58      8.84 o 
   9  13   1      233.95      212.49      8.34 o 
  11  13   1       99.12      118.74     16.95 o 
  13  13   1      103.69      104.79      5.51 o 
 -12  14   1       40.76       38.23      4.64 o 
 -10  14   1       22.03       28.93      4.08 o 
  -8  14   1       24.13       24.70      3.78 o 
  -6  14   1      569.82      591.38     13.88 o 
  -4  14   1      138.82      137.82      5.08 o 
  -2  14   1      675.57      682.30     22.20 o 
   0  14   1      171.49      160.31      6.79 o 
   2  14   1      538.63      519.08      9.69 o 
   4  14   1       57.42       61.78      3.58 o 
   6  14   1        3.28        8.13      5.44 o 
   8  14   1      122.21      113.84      6.29 o 
  10  14   1      177.10      163.30      7.64 o 
  12  14   1        4.04        7.67      2.44 o 
  -9  15   1       28.65       29.12      4.16 o 
  -7  15   1       50.52       45.98      4.59 o 
  -5  15   1      343.52      334.70     10.25 o 
  -3  15   1       39.51       32.20      3.79 o 
  -1  15   1       11.19       16.18      5.44 o 
   1  15   1      322.14      276.04     24.02 o 
   3  15   1        0.58        5.57      2.37 o 
   5  15   1      252.43      201.79      7.74 o 
   7  15   1        5.22        4.57      2.53 o 
   9  15   1        4.91        1.58      2.17 o 
  -8  16   1        1.01        0.75      3.11 o 
  -6  16   1        0.39        0.14      4.24 o 
  -4  16   1        0.23       -0.66      4.73 o 
  -2  16   1        4.20       10.81      2.93 o 
   0  16   1       14.34        5.73      3.39 o 
   2  16   1        0.05       -1.99      2.07 o 
   4  16   1        0.44       -1.41      2.97 o 
   6  16   1       25.55       22.24     12.00 o 
   8  16   1        4.06       11.85      7.91 o 
  -5  17   1        0.39        4.38      4.38 o 
  -3  17   1        2.45       -1.15      3.25 o 
  -1  17   1        3.79       -2.27      2.27 o 
   1  17   1        0.67       -0.25      2.43 o 
   3  17   1       14.32       15.11      5.23 o 
   5  17   1       24.75       30.36      6.35 o 
 -18   0   2       70.53       74.99      8.62 o 
 -16   0   2       12.43       15.17      3.08 o 
 -14   0   2        5.31        5.82      2.27 o 
 -12   0   2       17.04       13.95      1.44 o 
 -10   0   2     2520.45     2375.82     25.32 o 
  -8   0   2     4426.79     4603.19     44.72 o 
  -6   0   2      293.08      302.39      5.87 o 
  -4   0   2   231931.48   250541.58   4984.94 o 
  -2   0   2     2198.20     2172.26     35.37 o 
   0   0   2    15235.51    14038.54    223.99 o 
   2   0   2     3686.93     3902.19     62.81 o 
   4   0   2    48905.72    49200.21    928.24 o 
   6   0   2     3828.04     3549.98     72.55 o 
   8   0   2     9996.85     9951.38     91.99 o 
  10   0   2      621.04      601.09      8.11 o 
  12   0   2        0.12        1.95      2.33 o 
  14   0   2      833.63      910.23     16.95 o 
  16   0   2      136.47      144.36     10.59 o 
  18   0   2      853.47      927.58     30.26 o 
 -19   1   2        9.75       11.14      2.84 o 
 -17   1   2      135.43      139.57      5.77 o 
 -15   1   2        1.84        2.04      1.51 o 
 -13   1   2       18.56       26.93      2.73 o 
 -11   1   2        0.28        1.46      0.76 o 
  -9   1   2      985.42     1023.70      8.90 o 
  -7   1   2      418.70      415.09      4.43 o 
  -5   1   2    11835.55    11548.18    114.43 o 
  -3   1   2    80950.76    81805.80   1821.51 o 
  -1   1   2    13747.77    12587.19    103.90 o 
   1   1   2     4024.29     4173.57     56.45 o 
   3   1   2    58012.46    60083.26    852.44 o 
   5   1   2     9231.19     9276.36     75.09 o 
   7   1   2     4377.39     4305.15     29.12 o 
   9   1   2     2682.42     2623.07     18.79 o 
  11   1   2       10.56       10.43      1.22 o 
  13   1   2      117.39      113.74      4.12 o 
  15   1   2      146.08      130.26      5.11 o 
  17   1   2      203.59      186.10      8.74 o 
  19   1   2       53.93       55.59      5.69 o 
 -18   2   2        5.12        2.99      2.33 o 
 -16   2   2       65.38       54.52      6.56 o 
 -14   2   2       11.37       12.57      1.78 o 
 -12   2   2      292.79      291.38      4.86 o 
 -10   2   2       26.62       26.26      1.49 o 
  -8   2   2       20.26       30.15      2.08 o 
  -6   2   2      109.82      103.83      2.42 o 
  -4   2   2     3481.65     3649.40     37.15 o 
  -2   2   2    17630.33    17076.57    319.49 o 
   0   2   2    28348.04    27080.87   1431.57 o 
   2   2   2      221.61      209.68      2.41 o 
   4   2   2     1800.65     1753.33     32.15 o 
   6   2   2      128.09      138.77      7.24 o 
   8   2   2      852.00      869.25      8.49 o 
  10   2   2      165.32      194.30      3.41 o 
  12   2   2      184.98      178.71      5.16 o 
  14   2   2      197.08      181.67      5.80 o 
  16   2   2      176.76      165.17      6.04 o 
  18   2   2       70.75       56.85      6.50 o 
 -19   3   2       48.92       49.51      4.41 o 
 -17   3   2      207.32      239.83      7.72 o 
 -15   3   2       53.59       49.37      3.67 o 
 -13   3   2        6.98        3.01      1.04 o 
 -11   3   2        6.41        2.62      1.31 o 
  -9   3   2      671.27      652.73      7.41 o 
  -7   3   2     2915.90     2883.27     21.29 o 
  -5   3   2      573.38      562.99      7.62 o 
  -3   3   2      142.97      140.18      2.41 o 
  -1   3   2     1897.16     1698.34     24.50 o 
   1   3   2       23.96       17.38      0.86 o 
   3   3   2      165.01      164.25      2.87 o 
   5   3   2      351.68      308.69      5.81 o 
   7   3   2      657.00      728.55      7.31 o 
   9   3   2      921.58      906.36      9.06 o 
  11   3   2       43.76       42.56      1.77 o 
  13   3   2       72.84       78.16      3.92 o 
  15   3   2        9.19       16.25      2.47 o 
  17   3   2        3.01        3.68      2.16 o 
  19   3   2       26.05       26.36      3.48 o 
 -18   4   2      339.88      346.67      9.63 o 
 -16   4   2        8.49        1.57      2.06 o 
 -14   4   2      998.96     1006.88     14.13 o 
 -12   4   2       14.65       14.47      1.43 o 
 -10   4   2       12.33       11.13      1.09 o 
  -8   4   2      325.47      315.20      5.40 o 
  -6   4   2     2297.43     2355.58     24.62 o 
  -4   4   2     1918.87     1769.26     18.31 o 
  -2   4   2      126.93      150.49      2.62 o 
   0   4   2      201.60      211.59      3.10 o 
   2   4   2      112.01      115.85      2.26 o 
   4   4   2      414.40      494.67      6.35 o 
   6   4   2     2448.62     2444.81     18.69 o 
   8   4   2      162.60      208.46      3.29 o 
  10   4   2      128.65      146.62      3.67 o 
  12   4   2      265.64      262.50      5.43 o 
  14   4   2      205.52      205.56      6.41 o 
  16   4   2       32.31       26.87      3.12 o 
  18   4   2       85.29       87.71      5.79 o 
 -19   5   2        0.02        2.90      2.33 o 
 -17   5   2        4.43        3.65      2.34 o 
 -15   5   2      135.10      137.38      5.59 o 
 -13   5   2       92.76      100.04      3.83 o 
 -11   5   2        5.30        2.06      1.20 o 
  -9   5   2      320.44      368.07      5.73 o 
  -7   5   2      396.49      450.86      7.34 o 
  -5   5   2      280.40      256.40      4.04 o 
  -3   5   2      290.27      307.75      4.29 o 
  -1   5   2       95.01       81.00      1.98 o 
   1   5   2     2478.12     2484.88     20.95 o 
   3   5   2      340.38      324.10      3.96 o 
   5   5   2      374.48      417.65      5.29 o 
   7   5   2     4105.18     4287.63     35.80 o 
   9   5   2       75.38       74.46      2.79 o 
  11   5   2      112.57      117.63      3.61 o 
  13   5   2     1119.48     1107.61     13.83 o 
  15   5   2        3.69        0.72      1.76 o 
  17   5   2      216.10      245.53      7.85 o 
 -18   6   2       38.78       37.47      4.74 o 
 -16   6   2       83.95       88.16      5.79 o 
 -14   6   2       80.28       82.03      4.16 o 
 -12   6   2       94.15       99.15      4.08 o 
 -10   6   2        8.99       10.29      1.77 o 
  -8   6   2      251.22      271.52      4.11 o 
  -6   6   2     1000.23     1019.91      9.64 o 
  -4   6   2     1531.02     1525.19     14.36 o 
  -2   6   2      226.04      203.13      3.46 o 
   0   6   2        6.40        5.44      0.88 o 
   2   6   2      818.40      877.12      8.86 o 
   4   6   2     8542.92     9044.27     81.49 o 
   6   6   2     1832.92     1981.45     18.17 o 
   8   6   2       43.36       34.33      2.40 o 
  10   6   2       12.72       13.35      1.56 o 
  12   6   2       11.70       11.15      1.72 o 
  14   6   2      291.07      273.24      9.46 o 
  16   6   2        8.68        3.54      2.26 o 
  18   6   2        2.22        1.70      2.08 o 
 -17   7   2       21.41       25.63      4.19 o 
 -15   7   2       10.02        9.41      2.16 o 
 -13   7   2      457.04      456.82      9.24 o 
 -11   7   2       50.64       70.27     10.37 o 
  -9   7   2      172.18      167.40      4.00 o 
  -7   7   2     2341.99     2377.36     19.55 o 
  -5   7   2      613.31      516.27      8.04 o 
  -3   7   2       21.34       19.66      1.28 o 
  -1   7   2     5444.45     5571.91     45.00 o 
   1   7   2      809.76      962.85      9.89 o 
   3   7   2       10.75        7.27      0.94 o 
   5   7   2     2081.00     2072.72     21.72 o 
   7   7   2        0.11        4.46      0.84 o 
   9   7   2      829.10      846.10     12.40 o 
  11   7   2      243.28      251.14      6.11 o 
  13   7   2      157.18      136.66      5.77 o 
  15   7   2        8.56       15.48      3.68 o 
  17   7   2       15.34       28.16      4.55 o 
 -16   8   2       13.98       15.95      2.59 o 
 -14   8   2       23.20       34.58      3.16 o 
 -12   8   2       35.86       39.21      7.01 o 
 -10   8   2      451.61      489.77      9.18 o 
  -8   8   2      703.37      677.05      8.92 o 
  -6   8   2      128.63      135.28      3.19 o 
  -4   8   2       41.87       40.80      2.45 o 
  -2   8   2      637.93      628.39      7.64 o 
   0   8   2       77.89       77.87      2.25 o 
   2   8   2      360.48      367.36      5.13 o 
   4   8   2     1916.74     2007.50     21.55 o 
   6   8   2       16.83       21.39      1.70 o 
   8   8   2       80.74       89.36      8.26 o 
  10   8   2       71.38       78.01      3.62 o 
  12   8   2      133.26      141.69      5.48 o 
  14   8   2       78.17       80.07      3.88 o 
  16   8   2        0.86        2.51      2.09 o 
 -17   9   2        0.34       -2.54      3.81 o 
 -15   9   2      354.45      380.64     26.77 o 
 -13   9   2      233.63      245.74      7.09 o 
 -11   9   2       14.29        9.35      2.12 o 
  -9   9   2       81.16       81.63      3.72 o 
  -7   9   2      566.11      518.91      7.64 o 
  -5   9   2      460.29      444.52      6.44 o 
  -3   9   2     1060.29     1024.56     11.19 o 
  -1   9   2      321.74      378.16      5.65 o 
   1   9   2     2099.74     2153.89     28.36 o 
   3   9   2      299.61      312.71      6.08 o 
   5   9   2       29.11       31.02      4.94 o 
   7   9   2     3158.04     3263.35     42.21 o 
   9   9   2       29.23       41.46      3.69 o 
  11   9   2      241.86      216.14      6.37 o 
  13   9   2        0.09        1.78      1.78 o 
  15   9   2       94.25      124.45      6.97 o 
  17   9   2        7.56       10.93      2.61 o 
 -16  10   2       57.48       51.79      4.92 o 
 -14  10   2      561.00      594.70     14.53 o 
 -12  10   2      321.00      316.98      9.88 o 
 -10  10   2      395.01      406.50     18.09 o 
  -8  10   2      838.90      808.62     12.64 o 
  -6  10   2       23.05       21.92      2.19 o 
  -4  10   2        3.25        8.52      1.16 o 
  -2  10   2      361.97      331.62      5.47 o 
   0  10   2       83.57      113.11      2.97 o 
   2  10   2      263.45      256.79      5.63 o 
   4  10   2       92.06       75.20      3.17 o 
   6  10   2     1286.25     1320.47     39.01 o 
   8  10   2     1486.72     1439.43     55.16 o 
  10  10   2      168.53      174.05      6.97 o 
  12  10   2      261.45      262.78      7.40 o 
  14  10   2        8.49        7.91      2.66 o 
  16  10   2       37.76       45.25      5.14 o 
 -15  11   2      134.08      165.15     10.45 o 
 -13  11   2       40.72       52.65     12.50 o 
 -11  11   2       49.88       51.20      4.69 o 
  -9  11   2        2.80        1.48      2.31 o 
  -7  11   2       39.52       40.98      2.89 o 
  -5  11   2      419.42      453.46      8.62 o 
  -3  11   2        5.38        5.70      1.50 o 
  -1  11   2     1362.94     1367.17     14.43 o 
   1  11   2       96.86      102.50      4.92 o 
   3  11   2      670.99      643.73     10.25 o 
   5  11   2      389.56      358.67      7.32 o 
   7  11   2     2704.52     2668.05     36.97 o 
   9  11   2       17.76       15.25      2.95 o 
  11  11   2      267.45      277.34      9.22 o 
  13  11   2       16.61       21.10      2.98 o 
  15  11   2        0.07        0.89      2.23 o 
 -14  12   2      225.83      208.22     24.23 o 
 -12  12   2      242.60      293.70     10.23 o 
 -10  12   2       20.49       17.66      3.39 o 
  -8  12   2        0.34       -0.84      2.17 o 
  -6  12   2     1205.65     1206.88     16.62 o 
  -4  12   2      197.07      203.01      6.46 o 
  -2  12   2       10.76        9.63      3.53 o 
   0  12   2      244.53      255.91      7.45 o 
   2  12   2      146.61      132.16      5.77 o 
   4  12   2     1871.47     1781.19     41.28 o 
   6  12   2       25.54       44.27      3.99 o 
   8  12   2      787.17      804.35     16.39 o 
  10  12   2       75.08       86.13      5.44 o 
  12  12   2        8.76       15.76      2.87 o 
  14  12   2        0.52       -1.79      1.79 o 
 -13  13   2       14.58        9.65      3.29 o 
 -11  13   2      126.83      130.75      6.94 o 
  -9  13   2       19.07       18.61      3.42 o 
  -7  13   2       91.24       96.90      5.63 o 
  -5  13   2      629.43      589.89     16.11 o 
  -3  13   2     2123.01     2054.85     32.21 o 
  -1  13   2       22.67       22.87      4.10 o 
   1  13   2      191.13      192.84      5.55 o 
   3  13   2      224.49      218.74      6.07 o 
   5  13   2       30.25       49.82      5.01 o 
   7  13   2       93.82       94.50      6.00 o 
   9  13   2       87.22       82.19      9.96 o 
  11  13   2        5.55        1.44      2.44 o 
  13  13   2      136.76      135.42      6.25 o 
 -12  14   2       34.96       31.58      4.29 o 
 -10  14   2       38.91       38.75      4.34 o 
  -8  14   2        1.56       -0.36      2.13 o 
  -6  14   2       64.66       60.89      4.87 o 
  -4  14   2      575.25      525.05     14.31 o 
  -2  14   2        6.41        6.47      6.28 o 
   0  14   2       57.84       69.34      4.94 o 
   2  14   2      821.09      798.79     15.71 o 
   4  14   2       75.95       66.21      3.69 o 
   6  14   2       64.09       65.55      4.84 o 
   8  14   2        4.43        0.61      1.99 o 
  10  14   2      358.77      329.61     23.10 o 
  12  14   2        0.00       -2.86      6.71 o 
  -9  15   2      138.28      155.80      7.54 o 
  -7  15   2        4.26       13.05      4.38 o 
  -5  15   2       46.36       34.29      4.04 o 
  -3  15   2      675.86      622.56     29.83 o 
  -1  15   2      256.65      267.67      9.19 o 
   1  15   2        2.54        4.99      3.39 o 
   3  15   2        4.76        5.19      2.01 o 
   5  15   2        0.21        1.53      2.13 o 
   7  15   2        1.89        2.07      2.19 o 
   9  15   2        0.47        2.15      2.34 o 
  -8  16   2        2.63       -1.08      2.33 o 
  -6  16   2       76.62       73.86      8.47 o 
  -4  16   2      362.76      341.14     10.81 o 
  -2  16   2       69.22       68.04      5.29 o 
   0  16   2       56.73       54.95      4.89 o 
   2  16   2       24.58       27.20      3.94 o 
   4  16   2      157.23      170.45     20.48 o 
   6  16   2        0.01       -1.30      4.02 o 
   8  16   2        3.28        2.75      3.88 o 
  -5  17   2       49.93       73.72      8.61 o 
  -3  17   2       15.06        6.34      2.98 o 
  -1  17   2       11.89       10.07      3.67 o 
   1  17   2       80.78       87.16      6.14 o 
   3  17   2        8.54       12.00      4.38 o 
   5  17   2        3.47        1.69      3.67 o 
 -19   1   3        3.37        6.61      2.57 o 
 -17   1   3       27.64       27.29      2.71 o 
 -15   1   3       10.37       10.01      2.34 o 
 -13   1   3      231.14      216.24      4.39 o 
 -11   1   3       25.64       22.61      2.29 o 
  -9   1   3        0.50        1.42      1.33 o 
  -7   1   3     3086.41     3074.80     24.48 o 
  -5   1   3     1188.71     1139.48     10.41 o 
  -3   1   3    10793.93    10490.87     94.49 o 
  -1   1   3        8.64       21.45      1.53 o 
   1   1   3     1011.15      872.23     11.93 o 
   3   1   3     4587.46     4642.85     44.45 o 
   5   1   3      402.24      395.54      4.95 o 
   7   1   3     1224.03     1107.95     11.71 o 
   9   1   3      567.42      585.64      6.62 o 
  11   1   3        5.69        7.10      1.19 o 
  13   1   3       19.14       22.55      2.75 o 
  15   1   3      388.33      416.65     12.27 o 
  17   1   3        0.50        4.61      2.64 o 
  19   1   3        0.69        3.25      2.69 o 
 -18   2   3       13.03       18.83      2.99 o 
 -16   2   3      520.59      484.88     10.11 o 
 -14   2   3      183.02      175.68      4.90 o 
 -12   2   3       58.12       53.09      2.21 o 
 -10   2   3       80.44       91.30      2.58 o 
  -8   2   3     1503.34     1516.83     13.77 o 
  -6   2   3     1673.46     1683.93     14.57 o 
  -4   2   3      708.34      674.16      8.42 o 
  -2   2   3     1536.88     1410.53     15.44 o 
   0   2   3      792.41      709.27      7.46 o 
   2   2   3     9882.13    10146.23     87.30 o 
   4   2   3      208.82      234.52      3.46 o 
   6   2   3    12544.43    13126.87    122.14 o 
   8   2   3     1158.04     1135.72     10.65 o 
  10   2   3        2.39        4.29      2.38 o 
  12   2   3       13.25       10.21      2.04 o 
  14   2   3      284.04      270.31      7.30 o 
  16   2   3      223.21      247.77      7.49 o 
  18   2   3       26.23       26.74      4.34 o 
 -19   3   3       57.56       65.75      4.77 o 
 -17   3   3       26.10       32.50      3.49 o 
 -15   3   3       10.86       19.27      2.91 o 
 -13   3   3      127.78      131.96      3.48 o 
 -11   3   3        0.02        1.06      0.76 o 
  -9   3   3      256.99      265.86      4.36 o 
  -7   3   3     2515.91     2467.81     20.51 o 
  -5   3   3      850.43      984.17     28.75 o 
  -3   3   3     9102.71     9215.98     73.76 o 
  -1   3   3     2040.23     2140.67     27.53 o 
   1   3   3     1803.66     1945.56     47.06 o 
   3   3   3        0.61        0.19      0.34 o 
   5   3   3    16049.09    17553.58    138.69 o 
   7   3   3       79.41      144.93     22.34 o 
   9   3   3      452.08      547.41      6.46 o 
  11   3   3        3.78        5.09      1.11 o 
  13   3   3      162.65      163.57      8.46 o 
  15   3   3     1507.89     1496.44     27.29 o 
  17   3   3       91.88       86.01      4.96 o 
  19   3   3       51.42       53.68      5.67 o 
 -18   4   3       15.51       16.08      3.05 o 
 -16   4   3      186.26      168.29      6.37 o 
 -14   4   3       66.17       64.75      3.22 o 
 -12   4   3      326.09      335.90      5.71 o 
 -10   4   3        4.08        3.29      0.87 o 
  -8   4   3      280.32      309.87      5.11 o 
  -6   4   3       25.21       31.80      1.69 o 
  -4   4   3     5475.54     5749.31     47.20 o 
  -2   4   3      293.59      257.46      5.40 o 
   0   4   3      693.25      733.67      8.84 o 
   2   4   3      133.41      151.31      2.27 o 
   4   4   3      455.11      554.49      7.74 o 
   6   4   3     2735.58     3056.36     26.46 o 
   8   4   3       72.64       60.59      2.18 o 
  10   4   3       93.80       90.75      2.97 o 
  12   4   3      220.31      231.69      6.04 o 
  14   4   3      308.04      290.63      7.74 o 
  16   4   3      121.06      122.96      5.46 o 
  18   4   3       98.27       95.66      5.28 o 
 -17   5   3       69.52       64.44      5.44 o 
 -15   5   3       24.01       20.66      2.45 o 
 -13   5   3        8.17       10.33      1.95 o 
 -11   5   3      175.87      178.81      4.25 o 
  -9   5   3       98.26      108.02      3.04 o 
  -7   5   3      415.49      378.03      5.64 o 
  -5   5   3     2415.77     2440.10     23.81 o 
  -3   5   3       23.80       26.71      1.20 o 
  -1   5   3     3261.78     3120.38     27.03 o 
   1   5   3       24.60       18.39      1.06 o 
   3   5   3     3996.53     4253.39     35.26 o 
   5   5   3      694.19      813.84      9.91 o 
   7   5   3     2183.15     2332.64     18.29 o 
   9   5   3      168.95      181.10      4.73 o 
  11   5   3      415.01      407.05      7.04 o 
  13   5   3       66.12       77.96      4.11 o 
  15   5   3        1.68        6.83      2.12 o 
  17   5   3      124.66      116.98      5.58 o 
 -18   6   3       69.44       76.65      6.09 o 
 -16   6   3        1.03        1.14      3.25 o 
 -14   6   3      120.59      114.81      4.65 o 
 -12   6   3      208.34      225.18      9.96 o 
 -10   6   3       55.70       59.52      2.53 o 
  -8   6   3      469.74      467.90      6.79 o 
  -6   6   3     1891.31     1948.69     24.05 o 
  -4   6   3       84.07       96.21      2.12 o 
  -2   6   3      586.57      611.32      7.30 o 
   0   6   3       95.95       86.57      2.27 o 
   2   6   3      889.79     1066.00      9.59 o 
   4   6   3      349.50      307.55      4.06 o 
   6   6   3      104.69      106.82      2.56 o 
   8   6   3      703.18      717.93     16.88 o 
  10   6   3      628.56      555.20     19.91 o 
  12   6   3      657.37      649.57      9.79 o 
  14   6   3       36.71       34.04      3.19 o 
  16   6   3       30.19       38.25      3.63 o 
  18   6   3       28.57       23.03      3.39 o 
 -17   7   3        3.74        6.92      4.52 o 
 -15   7   3       20.81       22.86      3.22 o 
 -13   7   3       37.27       43.74      3.13 o 
 -11   7   3        8.44        7.36      1.80 o 
  -9   7   3      127.00      131.08      3.69 o 
  -7   7   3      287.84      315.66      6.21 o 
  -5   7   3     2758.13     2944.25     23.34 o 
  -3   7   3      318.60      295.95      7.94 o 
  -1   7   3      448.87      472.99      6.26 o 
   1   7   3     2050.33     1968.66     20.50 o 
   3   7   3       63.37       77.34      2.67 o 
   5   7   3      274.92      259.37      5.01 o 
   7   7   3       44.95       46.74      2.53 o 
   9   7   3       30.10       24.32      2.46 o 
  11   7   3      576.84      545.34      8.81 o 
  13   7   3      178.65      167.06      4.88 o 
  15   7   3      306.48      279.88      8.22 o 
  17   7   3      324.78      317.84     11.01 o 
 -16   8   3        3.55        8.55      2.79 o 
 -14   8   3      100.41      112.18      5.79 o 
 -12   8   3       97.29      103.52     10.59 o 
 -10   8   3      346.09      372.16      7.82 o 
  -8   8   3       91.67       95.78      3.13 o 
  -6   8   3     2898.23     3121.26     25.04 o 
  -4   8   3      222.36      262.16      5.50 o 
  -2   8   3     2089.36     2243.45     20.62 o 
   0   8   3      914.66     1014.65     10.91 o 
   2   8   3      120.60      132.76      3.23 o 
   4   8   3      134.69      108.73      3.37 o 
   6   8   3      266.23      292.00      5.64 o 
   8   8   3        0.10        3.67      1.65 o 
  10   8   3        4.85        9.87      1.79 o 
  12   8   3      266.36      243.50      5.81 o 
  14   8   3       27.83       30.25      3.18 o 
  16   8   3       24.09       20.60      3.12 o 
 -15   9   3        0.29        1.84      2.34 o 
 -13   9   3       18.39       23.51      4.73 o 
 -11   9   3      131.54      142.11      9.53 o 
  -9   9   3        4.44        4.68      2.21 o 
  -7   9   3        1.96        1.25      1.69 o 
  -5   9   3      384.21      460.51      6.81 o 
  -3   9   3       57.72       62.51      2.32 o 
  -1   9   3        1.58       10.02      5.62 o 
   1   9   3        6.43        5.87      1.10 o 
   3   9   3        7.79        5.33      1.52 o 
   5   9   3       59.58       72.53      3.09 o 
   7   9   3     1855.68     1696.07     25.60 o 
   9   9   3       38.80       37.27      5.51 o 
  11   9   3       88.32       80.96      6.57 o 
  13   9   3      295.98      272.19     11.46 o 
  15   9   3        3.46        5.25      2.05 o 
 -16  10   3        0.52        2.51      3.32 o 
 -14  10   3        0.05       -1.99      1.99 o 
 -12  10   3       40.23       48.73      4.39 o 
 -10  10   3      170.98      158.43      6.78 o 
  -8  10   3       94.22       84.16      3.74 o 
  -6  10   3      652.44      659.08     10.76 o 
  -4  10   3     1202.37     1183.24     13.13 o 
  -2  10   3      661.48      675.74      8.77 o 
   0  10   3       21.74       22.93      1.62 o 
   2  10   3      537.74      556.15      9.15 o 
   4  10   3        0.03        0.52      1.09 o 
   6  10   3      876.96      855.54     40.32 o 
   8  10   3      897.93      849.70     16.39 o 
  10  10   3       74.78       74.69      4.74 o 
  12  10   3      154.62      157.07      6.97 o 
  14  10   3      368.13      371.73     12.25 o 
 -15  11   3      190.38      184.57      8.30 o 
 -13  11   3       14.66       13.19      3.10 o 
 -11  11   3      106.16       97.47      5.89 o 
  -9  11   3      634.38      652.58     19.44 o 
  -7  11   3      287.15      264.58      9.80 o 
  -5  11   3      180.59      174.78      5.29 o 
  -3  11   3      573.30      538.32      7.89 o 
  -1  11   3       28.49       30.86      1.96 o 
   1  11   3     1040.60     1010.14     13.91 o 
   3  11   3      213.09      201.07      5.50 o 
   5  11   3     1595.60     1470.03     18.26 o 
   7  11   3      567.42      527.67     19.01 o 
   9  11   3       17.46        9.20      2.54 o 
  11  11   3      250.24      230.58      8.36 o 
  13  11   3       27.73       16.98      4.40 o 
  15  11   3        0.21       -0.74      2.02 o 
 -14  12   3        8.15       10.29      3.14 o 
 -12  12   3      148.33      137.54      6.97 o 
 -10  12   3        0.64        2.08      2.89 o 
  -8  12   3       54.96       49.55      4.49 o 
  -6  12   3      296.14      293.18      7.21 o 
  -4  12   3      347.35      340.96      7.61 o 
  -2  12   3      190.56      207.47      4.72 o 
   0  12   3        1.24       -1.40      1.40 o 
   2  12   3       72.51       76.27      3.73 o 
   4  12   3     1169.03     1122.75     15.53 o 
   6  12   3      370.48      395.54     10.64 o 
   8  12   3       29.20       27.91      3.54 o 
  10  12   3       74.25       59.61      4.79 o 
  12  12   3       37.02       50.78      4.66 o 
  14  12   3       63.00       72.18      4.75 o 
 -13  13   3       28.97       24.84      4.00 o 
 -11  13   3       18.15       29.31      4.04 o 
  -9  13   3        0.76        5.25      2.54 o 
  -7  13   3       70.55       67.69      8.69 o 
  -5  13   3      126.23      128.67      4.93 o 
  -3  13   3        5.44        6.86      1.93 o 
  -1  13   3     1427.61     1436.87     18.69 o 
   1  13   3      261.47      258.59      6.61 o 
   3  13   3      467.24      498.99      9.57 o 
   5  13   3      749.85      628.57     13.93 o 
   7  13   3      182.61      175.11      7.24 o 
   9  13   3       52.36       74.70     10.66 o 
  11  13   3        2.56        2.86      3.88 o 
 -10  14   3       84.61      104.54      6.39 o 
  -8  14   3       17.93       22.50      5.65 o 
  -6  14   3      165.01      187.32      6.14 o 
  -4  14   3      112.07      112.22     10.80 o 
  -2  14   3      314.53      288.15     14.13 o 
   0  14   3       39.47       40.29      4.04 o 
   2  14   3       35.35       44.75      3.26 o 
   4  14   3       75.98       83.42      5.21 o 
   6  14   3       29.94       19.53      8.05 o 
   8  14   3        8.37        6.89      3.46 o 
  10  14   3       41.60       42.37      4.54 o 
  -9  15   3      136.50      111.40     13.77 o 
  -7  15   3        2.62        4.97      2.74 o 
  -5  15   3       41.86       57.14      7.56 o 
  -3  15   3      253.29      236.33      8.74 o 
  -1  15   3        9.49       11.20      3.04 o 
   1  15   3      214.66      202.47      7.98 o 
   3  15   3       34.69       32.69      3.02 o 
   5  15   3        0.31        1.63      2.26 o 
   7  15   3       20.09       22.41      3.44 o 
   9  15   3        1.76        8.80      2.99 o 
  -6  16   3       45.33       56.07      7.34 o 
  -4  16   3        0.06       -0.80      2.41 o 
  -2  16   3        6.45        3.73      2.61 o 
   0  16   3       25.38       33.83      4.14 o 
   2  16   3        0.02       -0.64      1.93 o 
   4  16   3        0.75        1.63      2.29 o 
   6  16   3        0.17        2.07      2.19 o 
  -3  17   3        5.26        5.05      2.81 o 
  -1  17   3        8.43       10.13      3.14 o 
   1  17   3        4.12       15.30      3.44 o 
   3  17   3        0.73        2.54      3.95 o 
 -18   0   4       21.18       18.07      5.30 o 
 -16   0   4      200.04      195.95      8.03 o 
 -14   0   4      248.19      255.89      8.66 o 
 -12   0   4      487.23      477.55     12.28 o 
 -10   0   4       39.69       41.90      2.41 o 
  -8   0   4    21956.99    21848.83    199.70 o 
  -6   0   4     2198.18     2305.75     25.02 o 
  -4   0   4     8700.71     8184.66    161.35 o 
  -2   0   4     5511.71     5167.37     85.52 o 
   0   0   4      522.59      439.69     10.90 o 
   2   0   4      776.62      811.74     17.00 o 
   4   0   4       86.18       82.78      4.24 o 
   6   0   4       38.28       47.66      2.57 o 
   8   0   4     3560.42     3089.79     40.10 o 
  10   0   4     3756.14     3725.75     48.16 o 
  12   0   4     2136.48     2050.03     30.06 o 
  14   0   4     1777.23     1883.55     29.19 o 
  16   0   4       21.57       27.11      5.65 o 
  18   0   4       87.27       93.07      9.89 o 
 -19   1   4        0.65        1.04      3.18 o 
 -17   1   4       37.72       32.74      2.93 o 
 -15   1   4       31.78       38.02      2.87 o 
 -13   1   4      545.41      539.55      7.61 o 
 -11   1   4       32.19       28.18      1.74 o 
  -9   1   4     1569.99     1540.96     15.87 o 
  -7   1   4    20685.64    20526.18    148.65 o 
  -5   1   4      393.49      375.05      5.61 o 
  -3   1   4     1026.31     1060.87     11.16 o 
  -1   1   4     9182.49     8934.24     81.11 o 
   1   1   4        6.98        9.56      1.20 o 
   3   1   4     1159.67     1143.73     15.83 o 
   5   1   4      207.56      204.78      4.12 o 
   7   1   4     5189.91     5128.53     38.89 o 
   9   1   4      297.59      290.17      5.18 o 
  11   1   4        3.22        6.66      1.25 o 
  13   1   4      344.11      304.89      7.54 o 
  15   1   4      482.89      503.78     10.63 o 
  17   1   4       22.12       21.21      3.82 o 
 -18   2   4       38.07       45.13      4.44 o 
 -16   2   4       24.11       33.33      2.81 o 
 -14   2   4      113.87      138.35      3.84 o 
 -12   2   4        3.34        1.77      0.99 o 
 -10   2   4      167.30      191.56      3.93 o 
  -8   2   4      740.09      701.49      8.07 o 
  -6   2   4     8187.71     8236.75     61.50 o 
  -4   2   4     7120.80     6842.04     63.57 o 
  -2   2   4      271.52      278.84      5.39 o 
   0   2   4       52.48       45.09      1.86 o 
   2   2   4       15.10       19.99      1.59 o 
   4   2   4     7399.06     7566.89     71.70 o 
   6   2   4        8.66       15.93      2.42 o 
   8   2   4     3218.04     3139.43     25.25 o 
  10   2   4      211.95      242.52      4.13 o 
  12   2   4     1013.77      982.70     21.92 o 
  14   2   4       56.74       60.78      4.25 o 
  16   2   4      230.31      252.52      7.60 o 
  18   2   4       32.75       37.74      4.89 o 
 -17   3   4       20.57       21.26      7.20 o 
 -15   3   4      248.67      244.30     13.01 o 
 -13   3   4      129.20      140.37      3.76 o 
 -11   3   4       20.71       26.08      1.76 o 
  -9   3   4      146.32      160.25      3.86 o 
  -7   3   4      128.42      152.25      3.42 o 
  -5   3   4        2.56        2.66      0.68 o 
  -3   3   4      489.31      428.73      6.68 o 
  -1   3   4      357.53      312.24      4.65 o 
   1   3   4      156.76      145.55      2.92 o 
   3   3   4      116.00       94.37      3.12 o 
   5   3   4      113.68       87.07      2.51 o 
   7   3   4        0.64        3.75      0.78 o 
   9   3   4      102.57       98.40      2.49 o 
  11   3   4      245.63      207.53      4.66 o 
  13   3   4        2.87        4.42      2.01 o 
  15   3   4       60.91       47.80      3.70 o 
  17   3   4       11.10        9.42      2.37 o 
 -18   4   4       66.84       57.18      5.86 o 
 -16   4   4       41.14       43.28      4.49 o 
 -14   4   4      128.30      133.24      4.09 o 
 -12   4   4        3.21        4.29      1.13 o 
 -10   4   4     1293.12     1264.34     23.90 o 
  -8   4   4      210.06      175.35      4.18 o 
  -6   4   4      526.26      552.94      7.13 o 
  -4   4   4       12.20       18.82      1.24 o 
  -2   4   4       21.40       27.40      1.86 o 
   0   4   4      257.43      311.73      6.39 o 
   2   4   4       14.93       15.23      0.87 o 
   4   4   4     2088.15     2354.02     18.51 o 
   6   4   4      250.61      297.65      4.57 o 
   8   4   4       65.22       69.59      2.15 o 
  10   4   4       21.30       37.04      3.68 o 
  12   4   4      164.68      139.69      5.07 o 
  14   4   4      208.24      218.17      6.76 o 
  16   4   4        2.31        3.25      1.87 o 
  18   4   4        2.57        0.04      2.39 o 
 -17   5   4      146.87      126.56      9.89 o 
 -15   5   4       32.19       34.12      2.97 o 
 -13   5   4        1.65        3.52      1.54 o 
 -11   5   4       56.25       60.46      2.71 o 
  -9   5   4       20.87       19.76      1.60 o 
  -7   5   4       82.00       82.04      2.57 o 
  -5   5   4      172.45      227.96      3.97 o 
  -3   5   4      324.90      258.11      5.03 o 
  -1   5   4        2.15        3.36      1.16 o 
   1   5   4      106.87      122.45      5.02 o 
   3   5   4     5989.07     6184.93     50.35 o 
   5   5   4      196.95      205.47      4.12 o 
   7   5   4       90.02      104.59      7.21 o 
   9   5   4     2325.23     2311.82     26.06 o 
  11   5   4      144.66      145.93      4.14 o 
  13   5   4      541.29      492.74     10.36 o 
  15   5   4        0.01       -0.10      1.68 o 
  17   5   4       14.76       11.59      3.36 o 
 -16   6   4        3.24        1.92      2.82 o 
 -14   6   4       10.10        5.69      1.97 o 
 -12   6   4       19.19       29.90      6.28 o 
 -10   6   4     1157.69     1170.49     13.56 o 
  -8   6   4       57.94       54.54      2.69 o 
  -6   6   4       72.44       68.86      2.32 o 
  -4   6   4     1090.60     1157.37     11.81 o 
  -2   6   4      342.14      296.28      7.92 o 
   0   6   4      868.65      787.07      8.88 o 
   2   6   4     1479.26     1594.91     17.20 o 
   4   6   4        7.24       16.85      1.49 o 
   6   6   4      159.16      200.02      3.77 o 
   8   6   4      100.81       94.70      3.59 o 
  10   6   4        0.00       -0.05      1.05 o 
  12   6   4       62.77       60.47      3.79 o 
  14   6   4        5.68        7.76      4.30 o 
  16   6   4        0.83        1.80      2.09 o 
 -17   7   4      101.62      106.35      9.75 o 
 -15   7   4       49.24       52.65      4.40 o 
 -13   7   4       13.66       16.20      2.83 o 
 -11   7   4      151.11      169.93      6.58 o 
  -9   7   4       88.84       92.95      3.65 o 
  -7   7   4       73.07       69.97      3.08 o 
  -5   7   4      753.11      690.51      8.82 o 
  -3   7   4      282.90      266.72      4.72 o 
  -1   7   4     1168.34     1333.89     16.95 o 
   1   7   4     4011.96     3995.70     41.46 o 
   3   7   4     1005.76      978.09     10.41 o 
   5   7   4      391.66      433.97      9.32 o 
   7   7   4     1843.98     1823.59    112.14 o 
   9   7   4      248.98      247.58      6.11 o 
  11   7   4      175.10      201.89      6.95 o 
  13   7   4       22.21       17.32      2.79 o 
  15   7   4       46.02       49.32      3.92 o 
  17   7   4        2.42        0.29      1.83 o 
 -16   8   4        9.78       14.14      3.02 o 
 -14   8   4       12.33       19.04      3.15 o 
 -12   8   4       33.01       34.45      3.52 o 
 -10   8   4       45.60       43.11      3.68 o 
  -8   8   4       53.19       53.77      2.46 o 
  -6   8   4       65.46       58.28      2.46 o 
  -4   8   4       93.25      101.55      2.99 o 
  -2   8   4       89.39       70.83      2.44 o 
   0   8   4      266.97      269.76      4.74 o 
   2   8   4      364.40      388.98      5.72 o 
   4   8   4      542.05      575.39     12.41 o 
   6   8   4      108.75      121.66      5.14 o 
   8   8   4        2.33        6.49      1.46 o 
  10   8   4       27.99       27.90      2.52 o 
  12   8   4       36.41       41.99      2.78 o 
  14   8   4       99.47       90.74      6.19 o 
  16   8   4       28.74       32.27      3.66 o 
 -15   9   4        1.86        3.67      2.33 o 
 -13   9   4        1.92        0.93      2.03 o 
 -11   9   4        0.41        3.68      2.03 o 
  -9   9   4        8.39       10.88      1.84 o 
  -7   9   4      266.40      247.42      5.17 o 
  -5   9   4     1819.97     1760.80     17.87 o 
  -3   9   4      767.72      748.79      9.48 o 
  -1   9   4     1145.50     1147.19     12.61 o 
   1   9   4      103.42      112.93      3.81 o 
   3   9   4     1711.61     1725.69     19.98 o 
   5   9   4        6.24        7.84      1.98 o 
   7   9   4        7.18       10.43      2.25 o 
   9   9   4       97.18      110.93      5.44 o 
  11   9   4      159.60      179.23      5.71 o 
  13   9   4       23.95       26.09      2.56 o 
  15   9   4       33.98       31.43      3.48 o 
 -14  10   4       45.75       62.34      5.05 o 
 -12  10   4       10.34       14.93      2.99 o 
 -10  10   4        2.05        1.25      1.95 o 
  -8  10   4      533.38      545.94     16.08 o 
  -6  10   4       10.75       11.19      1.92 o 
  -4  10   4     1149.43     1058.51     12.39 o 
  -2  10   4      311.22      314.12      8.73 o 
   0  10   4       32.97       40.08      2.40 o 
   2  10   4       44.09       60.70      3.85 o 
   4  10   4     2677.99     2650.81     28.71 o 
   6  10   4      103.64       92.94      4.99 o 
   8  10   4     1089.87      965.52     18.00 o 
  10  10   4       11.78       12.96      2.84 o 
  12  10   4      109.73      103.40      5.81 o 
  14  10   4       22.11       16.92      2.83 o 
 -13  11   4        3.26        3.78      2.44 o 
 -11  11   4       19.65       12.24      2.89 o 
  -9  11   4       14.64       18.87      3.14 o 
  -7  11   4      124.69      121.73      6.82 o 
  -5  11   4      136.57      163.42      5.27 o 
  -3  11   4       30.00       39.50      2.31 o 
  -1  11   4      563.67      588.56      8.46 o 
   1  11   4      296.08      287.40      6.70 o 
   3  11   4     4176.11     4199.19     42.71 o 
   5  11   4      389.21      384.70     17.95 o 
   7  11   4      988.35      924.29     23.13 o 
   9  11   4        9.46        5.89      2.33 o 
  11  11   4       28.44       22.20      3.42 o 
  13  11   4       43.20       43.39      3.87 o 
 -12  12   4       10.72        5.99      2.73 o 
 -10  12   4      236.78      271.02      9.34 o 
  -8  12   4        2.70        9.96      2.73 o 
  -6  12   4        9.61       10.74      2.13 o 
  -4  12   4       34.91       29.47      2.81 o 
  -2  12   4      324.66      331.69      9.88 o 
   0  12   4     2089.51     2089.06     24.60 o 
   2  12   4      186.50      185.33      5.63 o 
   4  12   4      990.40     1003.78     14.58 o 
   6  12   4      130.52      135.31      6.19 o 
   8  12   4       13.64       10.10      6.78 o 
  10  12   4      114.68      104.13      8.69 o 
  12  12   4       29.40       35.72      4.19 o 
 -11  13   4        8.25        1.46      4.52 o 
  -9  13   4      247.17      286.85      9.74 o 
  -7  13   4      371.82      365.61      8.66 o 
  -5  13   4        2.12        1.77      1.82 o 
  -3  13   4       33.30       36.77      3.79 o 
  -1  13   4      290.42      275.35      6.86 o 
   1  13   4       24.27       22.22      2.56 o 
   3  13   4       93.18      113.60      4.56 o 
   5  13   4       46.92       49.91      4.31 o 
   7  13   4        1.43       -0.50      1.63 o 
   9  13   4        3.79        7.86      2.39 o 
  11  13   4        0.22        1.33      2.15 o 
 -10  14   4        5.37        5.14      2.64 o 
  -8  14   4      468.47      468.71     12.84 o 
  -6  14   4      311.95      338.91      8.46 o 
  -4  14   4        6.35       10.77      3.46 o 
  -2  14   4       63.56       49.95      4.44 o 
   0  14   4       19.19       17.43      2.47 o 
   2  14   4       57.15       79.63      4.04 o 
   4  14   4        0.69        0.28      1.83 o 
   6  14   4      238.12      258.14      9.19 o 
   8  14   4        1.70        1.69      2.89 o 
  10  14   4        1.20        3.83      4.73 o 
  -9  15   4       19.23       13.35      3.30 o 
  -7  15   4      281.67      264.40      9.64 o 
  -5  15   4       76.87       83.59     12.15 o 
  -3  15   4        3.35        7.33      2.89 o 
  -1  15   4       49.86       47.54      4.44 o 
   1  15   4        4.82       10.05      2.74 o 
   3  15   4        3.01        0.92      2.07 o 
   5  15   4        3.19        3.68      2.31 o 
   7  15   4       51.12       53.31      4.84 o 
  -6  16   4      121.10      115.39     10.03 o 
  -4  16   4        0.15        3.70      3.60 o 
  -2  16   4        0.46       -0.26      3.95 o 
   0  16   4       48.70       49.33      4.77 o 
   2  16   4       31.31       19.49      5.37 o 
   4  16   4        5.54        4.78      2.37 o 
   6  16   4        0.01       -0.44      4.10 o 
  -1  17   4      108.93      123.30     10.03 o 
 -17   1   5       31.50       24.37      3.10 o 
 -15   1   5       53.03       58.34      3.89 o 
 -13   1   5        8.14       11.55      1.68 o 
 -11   1   5       22.99       19.27      1.83 o 
  -9   1   5      815.34      721.84     16.11 o 
  -7   1   5      953.14      893.10     10.17 o 
  -5   1   5     1163.78     1086.09     12.24 o 
  -3   1   5     1254.36     1086.84     11.99 o 
  -1   1   5        0.09       -0.31      0.59 o 
   1   1   5       81.30       64.32      4.17 o 
   3   1   5      456.99      474.37     13.29 o 
   5   1   5      912.88      957.57     12.11 o 
   7   1   5      380.68      329.69      4.79 o 
   9   1   5      124.64      122.13      3.44 o 
  11   1   5     1185.91     1128.86     19.22 o 
  13   1   5        4.63        6.50      2.08 o 
  15   1   5       10.95       10.25      2.99 o 
  17   1   5       27.87       24.40      5.01 o 
 -18   2   5       11.78       17.33      3.68 o 
 -16   2   5        9.61       11.36      2.20 o 
 -14   2   5        0.02        0.74      1.83 o 
 -12   2   5      967.27      953.97     11.26 o 
 -10   2   5        4.28        5.95      1.65 o 
  -8   2   5      759.78      704.73     11.61 o 
  -6   2   5       49.59       64.72      2.75 o 
  -4   2   5       68.02       62.87      2.99 o 
  -2   2   5     3105.62     3186.48     53.25 o 
   0   2   5      602.02      557.17      7.97 o 
   2   2   5     5545.43     6051.52     99.80 o 
   4   2   5      103.48      123.42      3.22 o 
   6   2   5      708.40      703.12      8.40 o 
   8   2   5        0.00        1.19      1.29 o 
  10   2   5       30.01       28.19      1.62 o 
  12   2   5      780.48      824.34     13.64 o 
  14   2   5        0.67        3.38      1.85 o 
  16   2   5       12.38       10.59      3.30 o 
  18   2   5       86.17       92.66     11.65 o 
 -17   3   5       10.27        8.05      4.24 o 
 -15   3   5      124.42      102.28      3.61 o 
 -13   3   5       47.82       48.42      2.58 o 
 -11   3   5      497.07      426.92      6.69 o 
  -9   3   5        8.10        9.22      1.52 o 
  -7   3   5     1473.42     1418.18     17.22 o 
  -5   3   5       23.06       47.42      3.49 o 
  -3   3   5       84.16       88.16      2.74 o 
  -1   3   5      423.42      453.13     10.24 o 
   1   3   5    10515.11    10995.34    111.36 o 
   3   3   5      304.09      371.08      6.01 o 
   5   3   5     1179.33     1308.25     13.29 o 
   7   3   5       87.22       81.06      2.81 o 
   9   3   5      768.89      804.61      8.97 o 
  11   3   5     3337.37     3085.91     35.50 o 
  13   3   5      125.63      116.59      4.82 o 
  15   3   5      149.51      125.87      5.42 o 
  17   3   5       42.73       49.56      4.00 o 
 -16   4   5       13.50        8.76      4.24 o 
 -14   4   5        1.49        2.13      1.47 o 
 -12   4   5        0.26       -0.70      1.15 o 
 -10   4   5       94.41       95.71      3.21 o 
  -8   4   5       11.01       13.50      1.71 o 
  -6   4   5       40.01       57.68      2.63 o 
  -4   4   5      761.02      841.38     13.44 o 
  -2   4   5     2153.74     2275.71     22.33 o 
   0   4   5     2572.77     2668.69     27.16 o 
   2   4   5     5563.07     5944.29     93.00 o 
   4   4   5     1090.77     1052.79      9.82 o 
   6   4   5      441.44      436.27      6.96 o 
   8   4   5      775.75      761.11     12.22 o 
  10   4   5     1350.02     1311.59     19.89 o 
  12   4   5      197.99      198.61      6.12 o 
  14   4   5       76.17       61.34      3.92 o 
  16   4   5       42.31       44.22      3.72 o 
 -17   5   5        3.01        6.35      4.24 o 
 -15   5   5       30.63       34.47      4.80 o 
 -13   5   5       31.61       33.71      2.78 o 
 -11   5   5      237.56      226.28      7.70 o 
  -9   5   5       33.66       29.25      3.50 o 
  -7   5   5      370.13      387.51      7.39 o 
  -5   5   5      112.10      133.93      3.94 o 
  -3   5   5      101.64      104.03      3.28 o 
  -1   5   5      263.17      245.50      4.47 o 
   1   5   5      759.31      835.93     15.16 o 
   3   5   5      218.45      275.80      5.42 o 
   5   5   5       60.00       60.77      2.60 o 
   7   5   5     1166.02     1182.00     28.41 o 
   9   5   5       29.65       26.96      3.33 o 
  11   5   5      248.47      253.94      5.65 o 
  13   5   5      253.25      213.81      6.56 o 
  15   5   5      339.02      264.65     20.68 o 
  17   5   5        9.80       12.68      2.68 o 
 -16   6   5        0.50        1.01      2.54 o 
 -14   6   5        9.00        9.76      5.08 o 
 -12   6   5       36.60       53.22      6.14 o 
 -10   6   5      161.86      166.54      5.11 o 
  -8   6   5       20.26       22.94      2.10 o 
  -6   6   5        2.77       -0.28      0.89 o 
  -4   6   5      133.55      130.55      5.16 o 
  -2   6   5      462.69      502.50      9.84 o 
   0   6   5        7.90        9.71      1.44 o 
   2   6   5      695.25      644.60      7.98 o 
   4   6   5        2.64        2.72      0.59 o 
   6   6   5      262.34      230.72      6.19 o 
   8   6   5       63.22       79.72      3.38 o 
  10   6   5       28.39       16.29      2.09 o 
  12   6   5      348.53      309.94      7.93 o 
  14   6   5      103.88       90.92      4.61 o 
  16   6   5       75.14       80.78      4.86 o 
 -15   7   5        8.86        3.73      2.12 o 
 -13   7   5        4.34        2.50      1.99 o 
 -11   7   5      128.32      152.23     14.34 o 
  -9   7   5      743.19      785.90     12.45 o 
  -7   7   5      246.25      241.49      9.08 o 
  -5   7   5      442.07      484.93      8.51 o 
  -3   7   5      477.46      459.27      6.87 o 
  -1   7   5       10.67       13.19      1.35 o 
   1   7   5      355.87      377.11      6.81 o 
   3   7   5      203.98      230.92      5.18 o 
   5   7   5       89.88       81.65      3.05 o 
   7   7   5        1.15        5.17      1.69 o 
   9   7   5        0.92        1.64      1.31 o 
  11   7   5      177.89      146.98      9.97 o 
  13   7   5      231.77      190.19      6.38 o 
  15   7   5        0.38        0.96      2.34 o 
 -16   8   5       14.33       23.18      3.63 o 
 -14   8   5       10.52       10.41      2.75 o 
 -12   8   5       15.05       11.09      2.53 o 
 -10   8   5       88.12       99.41      5.29 o 
  -8   8   5      465.79      482.47     12.59 o 
  -6   8   5      125.72      119.90      3.60 o 
  -4   8   5      162.36      164.01      4.00 o 
  -2   8   5      185.87      169.47      3.96 o 
   0   8   5        3.32        5.02      0.97 o 
   2   8   5      283.89      282.82      5.00 o 
   4   8   5        6.41       16.80      3.83 o 
   6   8   5       52.40       54.39      4.38 o 
   8   8   5      662.47      629.92     13.53 o 
  10   8   5        6.30        5.36      2.10 o 
  12   8   5      141.27      113.68      9.82 o 
  14   8   5       10.96        8.25      2.21 o 
  16   8   5       10.37        4.95      3.36 o 
 -15   9   5       19.48       20.27      4.24 o 
 -13   9   5        3.88        4.02      3.53 o 
 -11   9   5       96.99      101.52     17.65 o 
  -9   9   5      359.10      326.89      8.27 o 
  -7   9   5       88.54       89.67      4.00 o 
  -5   9   5       18.50       19.01      1.73 o 
  -3   9   5       10.50       12.05      1.94 o 
  -1   9   5       15.78       12.98      1.46 o 
   1   9   5      362.87      354.64      7.18 o 
   3   9   5      820.16      772.93     11.55 o 
   5   9   5      448.97      454.98      8.26 o 
   7   9   5       29.92       31.82      3.81 o 
   9   9   5      621.22      557.82     13.03 o 
  11   9   5       66.00       57.32      4.54 o 
  13   9   5       32.69       28.44      3.05 o 
  15   9   5        4.73        4.10      2.70 o 
 -14  10   5       10.74       14.75      3.19 o 
 -12  10   5        3.62        1.54      2.47 o 
 -10  10   5       14.06       21.17      3.30 o 
  -8  10   5      339.50      338.68      7.79 o 
  -6  10   5      583.41      586.19      8.97 o 
  -4  10   5        0.51       -0.73      1.43 o 
  -2  10   5      883.35      891.60     11.16 o 
   0  10   5      272.39      244.10      6.57 o 
   2  10   5     1083.04     1007.16     14.26 o 
   4  10   5      554.33      563.14     15.25 o 
   6  10   5      494.42      478.15     11.94 o 
   8  10   5      122.16      126.17      6.24 o 
  10  10   5      787.65      730.35     15.89 o 
  12  10   5        0.53        4.62      2.31 o 
  14  10   5       10.20        5.01      2.70 o 
 -13  11   5       73.04       89.02      5.89 o 
 -11  11   5       70.02       75.22      5.34 o 
  -9  11   5       15.20        7.52      7.91 o 
  -7  11   5      118.51      107.51      6.29 o 
  -5  11   5      371.00      334.08      7.32 o 
  -3  11   5      396.17      416.26      7.22 o 
  -1  11   5     1260.51     1214.07     16.52 o 
   1  11   5      515.90      467.55      9.13 o 
   3  11   5     1546.72     1543.22     19.63 o 
   5  11   5      302.72      312.54     13.28 o 
   7  11   5      274.08      224.77      8.24 o 
   9  11   5       26.02       39.63      4.04 o 
  11  11   5        2.37       -0.04      1.87 o 
  13  11   5       22.63       24.82      9.25 o 
 -12  12   5        0.78        1.47      2.25 o 
 -10  12   5       24.22       28.09      8.76 o 
  -8  12   5       46.81       52.75      4.01 o 
  -6  12   5        1.45        2.64      1.76 o 
  -4  12   5      884.19      861.25     13.68 o 
  -2  12   5       35.15       37.41      2.97 o 
   0  12   5     1722.63     1692.63     21.31 o 
   2  12   5      373.05      364.61      8.17 o 
   4  12   5       77.44       76.93      5.04 o 
   6  12   5       79.23       75.42      5.19 o 
   8  12   5       92.14       80.43      6.21 o 
  10  12   5       59.53       55.48      6.78 o 
  12  12   5      132.04      163.09      7.70 o 
 -11  13   5       49.04       54.35      5.02 o 
  -9  13   5        1.68        3.30      2.24 o 
  -7  13   5       58.45       56.85      3.82 o 
  -5  13   5       42.40       50.27      3.61 o 
  -3  13   5       11.66       10.38      2.90 o 
  -1  13   5        7.89       15.62      3.41 o 
   1  13   5      409.13      386.46      8.53 o 
   3  13   5      415.64      400.79      8.73 o 
   5  13   5       25.75       32.22      3.79 o 
   7  13   5        0.11        0.18      1.79 o 
   9  13   5        2.78        1.05      3.53 o 
  11  13   5       37.82       48.71      4.78 o 
  -8  14   5       35.50       37.92      4.39 o 
  -6  14   5      146.52      157.66      5.90 o 
  -4  14   5        0.01        0.45      2.23 o 
  -2  14   5       12.67       19.80      3.34 o 
   0  14   5       70.44       78.84      6.72 o 
   2  14   5       48.56       38.19      3.11 o 
   4  14   5        0.33        3.76      3.81 o 
   6  14   5       37.23       47.88      4.62 o 
   8  14   5        0.00       -0.62      1.90 o 
  -7  15   5       41.16       34.03      5.93 o 
  -5  15   5       24.57       40.37      4.39 o 
  -3  15   5        6.23        4.36      3.74 o 
  -1  15   5        5.64        3.32      3.32 o 
   1  15   5        2.57        5.69      2.59 o 
   3  15   5        0.01        1.23      2.19 o 
   5  15   5       31.88       38.13      4.34 o 
   7  15   5       58.20       77.86      8.83 o 
  -4  16   5        1.66        6.17      2.74 o 
  -2  16   5        6.77       13.77      4.73 o 
   0  16   5        3.15        7.82      3.74 o 
   2  16   5        4.88        9.68      2.74 o 
   4  16   5       34.25       32.70      6.00 o 
 -16   0   6        7.06        1.39      2.54 o 
 -14   0   6      187.47      171.10     12.85 o 
 -12   0   6      616.39      558.35     18.94 o 
 -10   0   6     2333.72     2238.33     35.00 o 
  -8   0   6        1.05        0.86      1.98 o 
  -6   0   6     1020.46     1042.82     19.24 o 
  -4   0   6      945.77      852.87     21.09 o 
  -2   0   6       80.64       56.22      4.38 o 
   0   0   6        3.29        0.00      1.27 o 
   2   0   6     1264.07     1175.77     24.94 o 
   4   0   6       15.31       11.58      2.26 o 
   6   0   6      366.30      411.01     12.30 o 
   8   0   6      604.42      680.56     13.14 o 
  10   0   6      749.53      771.81     14.94 o 
  12   0   6        0.99        3.97      4.59 o 
  14   0   6       18.54       20.76      5.23 o 
  16   0   6      209.19      150.02     11.30 o 
 -17   1   6       12.97       13.76      3.03 o 
 -15   1   6        2.77        0.80      1.98 o 
 -13   1   6      653.78      653.83     12.78 o 
 -11   1   6     3503.91     3279.68     29.23 o 
  -9   1   6      178.07      170.79      4.26 o 
  -7   1   6      260.44      249.03      5.32 o 
  -5   1   6     1449.66     1467.04     30.46 o 
  -3   1   6       11.17       10.17      2.05 o 
  -1   1   6      282.15      313.88      7.69 o 
   1   1   6       48.57       44.08      2.80 o 
   3   1   6     1036.77     1067.43     18.76 o 
   5   1   6       12.49       12.77      1.37 o 
   7   1   6     1926.27     1876.73     21.69 o 
   9   1   6        1.68        5.51      0.99 o 
  11   1   6     3121.09     3008.15     29.48 o 
  13   1   6        1.41        6.22      3.93 o 
  15   1   6      330.96      326.02     17.66 o 
  17   1   6        1.32        3.07      2.73 o 
 -16   2   6        8.51        9.77      2.54 o 
 -14   2   6       36.71       21.81      2.57 o 
 -12   2   6      286.18      253.85      7.22 o 
 -10   2   6     3240.20     3089.29     51.85 o 
  -8   2   6      201.54      200.71      4.88 o 
  -6   2   6      592.89      578.53      8.55 o 
  -4   2   6       76.60       91.08      2.97 o 
  -2   2   6      180.41      204.01      6.13 o 
   0   2   6     1539.29     1487.79     21.51 o 
   2   2   6      302.57      299.08      7.19 o 
   4   2   6      476.38      451.03      7.34 o 
   6   2   6      312.73      318.06      6.13 o 
   8   2   6      252.80      242.02      4.72 o 
  10   2   6        3.23        3.83      2.10 o 
  12   2   6      121.13      137.87      5.18 o 
  14   2   6       59.77       72.88      4.25 o 
  16   2   6        2.02        2.99      2.40 o 
 -17   3   6        4.88        6.92      4.52 o 
 -15   3   6       28.65       24.94      3.65 o 
 -13   3   6      144.16      135.08      4.50 o 
 -11   3   6       55.21       63.64      3.53 o 
  -9   3   6       43.75       40.65      2.80 o 
  -7   3   6     1288.21     1244.39     26.85 o 
  -5   3   6        5.25        1.43      0.96 o 
  -3   3   6       11.51       11.48      1.64 o 
  -1   3   6      297.43      303.06      5.90 o 
   1   3   6     1525.40     1501.36     17.27 o 
   3   3   6      236.21      230.34      5.93 o 
   5   3   6      186.38      172.83      4.22 o 
   7   3   6      479.18      508.09      7.24 o 
   9   3   6      336.55      370.06      9.49 o 
  11   3   6      320.42      296.95      8.15 o 
  13   3   6      270.41      233.61     12.11 o 
  15   3   6       12.59       10.49      2.44 o 
  17   3   6        5.07       10.25      3.15 o 
 -16   4   6       13.34        7.57      2.54 o 
 -14   4   6       16.71       19.17      2.53 o 
 -12   4   6      216.04      192.84      6.69 o 
 -10   4   6        0.01        1.81      1.26 o 
  -8   4   6       90.91       78.83      5.73 o 
  -6   4   6        3.63        4.19      1.49 o 
  -4   4   6      245.57      264.05      5.29 o 
  -2   4   6        0.01       -0.69      0.69 o 
   0   4   6     1936.99     1949.66     28.43 o 
   2   4   6       36.06       46.37      2.23 o 
   4   4   6        7.90        5.65      0.92 o 
   6   4   6      437.92      433.03      7.24 o 
   8   4   6      691.68      705.00     13.64 o 
  10   4   6      541.65      522.13     11.52 o 
  12   4   6      205.04      226.85      6.77 o 
  14   4   6       34.75       22.80      2.90 o 
  16   4   6       63.60       76.80      4.75 o 
 -15   5   6       18.10       14.34      2.85 o 
 -13   5   6        9.82        8.70      1.94 o 
 -11   5   6       14.80       18.97      3.04 o 
  -9   5   6        8.65        3.09      2.10 o 
  -7   5   6      159.82      166.11      4.85 o 
  -5   5   6        9.67       11.80      1.98 o 
  -3   5   6       39.81       46.17      2.30 o 
  -1   5   6     3397.90     3505.26     48.53 o 
   1   5   6       30.68       24.33      1.80 o 
   3   5   6      295.98      324.43      5.32 o 
   5   5   6      618.31      630.64      9.74 o 
   7   5   6      244.27      251.46      7.03 o 
   9   5   6      224.40      188.40      7.31 o 
  11   5   6        9.79       16.79      1.96 o 
  13   5   6       17.88       17.18      2.62 o 
  15   5   6       13.43       11.43      2.46 o 
 -16   6   6        9.22       11.73      2.85 o 
 -14   6   6      364.35      366.09     10.76 o 
 -12   6   6        7.06       10.99      2.10 o 
 -10   6   6      236.88      202.05      5.84 o 
  -8   6   6       23.20       22.66      2.61 o 
  -6   6   6      111.95      100.61      3.81 o 
  -4   6   6      418.17      395.73      7.55 o 
  -2   6   6      218.00      222.82      9.67 o 
   0   6   6      103.92       98.65      4.17 o 
   2   6   6        4.99        4.32      0.89 o 
   4   6   6      189.84      219.28      5.20 o 
   6   6   6       37.50       42.72      4.87 o 
   8   6   6       11.16       13.05      2.27 o 
  10   6   6       50.49       31.17      3.29 o 
  12   6   6       14.33       12.37      2.30 o 
  14   6   6        1.47        5.07      2.05 o 
  16   6   6       75.07       79.14      6.11 o 
 -15   7   6       35.65       51.78      4.48 o 
 -13   7   6        1.56        3.02      4.87 o 
 -11   7   6       39.10       39.30      3.07 o 
  -9   7   6      179.79      172.05      9.95 o 
  -7   7   6      144.35      125.11      7.13 o 
  -5   7   6      183.23      187.06      7.36 o 
  -3   7   6      472.09      431.57      8.93 o 
  -1   7   6       28.06       28.20      1.84 o 
   1   7   6      224.74      252.99      4.87 o 
   3   7   6      352.60      362.06      5.88 o 
   5   7   6      165.83      159.53      6.14 o 
   7   7   6       30.14       23.63      2.89 o 
   9   7   6       40.17       30.25      3.29 o 
  11   7   6      386.92      363.25     10.24 o 
  13   7   6       25.39       27.29      3.94 o 
  15   7   6       36.37       34.61      4.49 o 
 -14   8   6        8.84        5.30      2.19 o 
 -12   8   6       51.21       55.49      4.44 o 
 -10   8   6       92.89       78.52      4.79 o 
  -8   8   6      109.93      139.44      5.95 o 
  -6   8   6       15.67       10.09      1.82 o 
  -4   8   6       22.20       20.14      1.82 o 
  -2   8   6     1124.16     1116.83     11.91 o 
   0   8   6      440.25      447.17      6.95 o 
   2   8   6       15.31       16.48      1.99 o 
   4   8   6       41.78       35.06      2.47 o 
   6   8   6      131.54      126.92      8.83 o 
   8   8   6      481.03      438.77     11.23 o 
  10   8   6        1.59        1.58      1.98 o 
  12   8   6       46.26       39.78      3.93 o 
  14   8   6       14.54       20.45      3.69 o 
 -13   9   6       19.00       15.02      4.38 o 
 -11   9   6       75.09       75.66      5.14 o 
  -9   9   6      230.90      200.61      6.08 o 
  -7   9   6        1.01        0.11      1.59 o 
  -5   9   6       36.48       33.96      2.33 o 
  -3   9   6       50.07       48.51      2.67 o 
  -1   9   6       48.85       63.66      2.59 o 
   1   9   6      347.53      335.67      7.61 o 
   3   9   6      275.42      308.33      6.92 o 
   5   9   6       13.12       22.18      5.30 o 
   7   9   6      138.26      161.28      6.79 o 
   9   9   6        8.43       11.36      4.02 o 
  11   9   6        1.29        3.10      1.83 o 
  13   9   6       24.79       28.74      6.99 o 
 -12  10   6       35.32       34.90      4.02 o 
 -10  10   6        0.08        0.67      1.75 o 
  -8  10   6       19.92       16.03      2.33 o 
  -6  10   6       83.57       77.18      4.14 o 
  -4  10   6      303.33      344.47      6.64 o 
  -2  10   6       56.55       59.43      2.90 o 
   0  10   6     3244.83     3317.06     35.57 o 
   2  10   6      398.03      392.94      9.78 o 
   4  10   6     1512.74     1566.98     24.94 o 
   6  10   6      301.22      317.48     18.79 o 
   8  10   6      124.54      114.00      6.03 o 
  10  10   6        3.70        0.11      1.83 o 
  12  10   6        7.48        9.46      4.66 o 
 -11  11   6        3.17        2.21      2.68 o 
  -9  11   6       80.20       94.76      8.19 o 
  -7  11   6        8.38        2.69      2.00 o 
  -5  11   6      110.22       97.49      3.71 o 
  -3  11   6      124.26      139.60      4.33 o 
  -1  11   6      461.95      489.29      9.65 o 
   1  11   6      992.30      988.82     14.82 o 
   3  11   6      506.53      468.18      9.33 o 
   5  11   6      263.93      270.62      9.19 o 
   7  11   6       17.30        8.60      2.74 o 
   9  11   6       54.09       51.32      4.58 o 
  11  11   6        0.97       -1.46      4.38 o 
 -10  12   6       13.77       18.55      6.50 o 
  -8  12   6        0.29        1.08      2.08 o 
  -6  12   6       15.35       19.12      2.68 o 
  -4  12   6     1179.52     1207.22     14.92 o 
  -2  12   6       18.83       19.05      2.56 o 
   0  12   6     1011.00     1081.34     22.32 o 
   2  12   6      188.75      206.55      6.21 o 
   4  12   6       18.58       14.29      2.90 o 
   6  12   6      302.62      297.62     12.15 o 
   8  12   6       35.42       31.50      5.15 o 
  10  12   6        0.14        1.64      1.88 o 
  -9  13   6        2.82        1.38      2.59 o 
  -7  13   6       49.63       52.62      3.83 o 
  -5  13   6      165.93      152.81      7.20 o 
  -3  13   6        1.24       -1.56      1.67 o 
  -1  13   6       62.03       54.33      3.62 o 
   1  13   6        0.30        0.05      1.51 o 
   3  13   6        8.73       11.83      2.85 o 
   5  13   6        8.29       10.43      2.77 o 
   7  13   6        7.67        8.99      3.67 o 
   9  13   6       57.66       59.74      5.24 o 
  -8  14   6        1.07        8.49      2.89 o 
  -6  14   6        0.09        0.87      2.33 o 
  -4  14   6       10.76       15.72      3.53 o 
  -2  14   6        3.75        4.02      2.59 o 
   0  14   6       85.83       77.48      4.28 o 
   2  14   6       10.30       10.20      4.10 o 
   4  14   6        7.28        7.68      2.54 o 
   6  14   6       12.79       25.11      3.74 o 
   8  14   6       62.25       81.77      8.76 o 
  -5  15   6        2.77        4.87      2.83 o 
  -3  15   6       40.87       40.77      4.38 o 
  -1  15   6        5.54        9.96      3.00 o 
   1  15   6        5.13        8.56      2.08 o 
   3  15   6        0.55        1.76      2.17 o 
   5  15   6        0.87        1.39      2.33 o 
 -15   1   7       47.51       49.58      3.88 o 
 -13   1   7      221.13      190.71      6.19 o 
 -11   1   7      404.50      390.99      8.54 o 
  -9   1   7     1038.67     1018.41     16.38 o 
  -7   1   7      939.44      917.49     15.08 o 
  -5   1   7       44.59       45.43      3.60 o 
  -3   1   7      286.20      288.43      7.99 o 
  -1   1   7      635.05      658.37     12.84 o 
   1   1   7      607.69      587.99     11.70 o 
   3   1   7       56.94       51.12      3.24 o 
   5   1   7      111.68      109.46      4.54 o 
   7   1   7      306.89      313.27      6.89 o 
   9   1   7      401.62      379.05      6.90 o 
  11   1   7        2.66        0.76      1.48 o 
  13   1   7       18.67       19.61      3.20 o 
  15   1   7       32.95       22.73      6.92 o 
 -16   2   7       31.56       33.83      3.64 o 
 -14   2   7        4.31        6.74      3.57 o 
 -12   2   7        6.32        6.29      1.75 o 
 -10   2   7       15.95       16.33      3.28 o 
  -8   2   7      298.14      302.09      6.47 o 
  -6   2   7      251.32      247.57      5.73 o 
  -4   2   7        0.14        0.44      1.39 o 
  -2   2   7      787.37      793.16     14.74 o 
   0   2   7       21.43       17.22      2.25 o 
   2   2   7      458.94      454.90     12.02 o 
   4   2   7        5.01        6.82      1.22 o 
   6   2   7       33.32       23.91      2.01 o 
   8   2   7     1503.08     1470.67     15.96 o 
  10   2   7       65.67       64.47      5.34 o 
  12   2   7        1.26        6.72      2.78 o 
  14   2   7      542.96      493.21     21.70 o 
  16   2   7       25.41       46.03      5.09 o 
 -15   3   7        0.61        0.67      1.57 o 
 -13   3   7       23.49       24.59      2.74 o 
 -11   3   7        0.23        2.21      1.49 o 
  -9   3   7       40.43       38.99      2.66 o 
  -7   3   7       17.01       10.15      2.03 o 
  -5   3   7       31.50       41.76      2.48 o 
  -3   3   7     1708.44     1619.81     19.67 o 
  -1   3   7     1291.81     1411.21     24.70 o 
   1   3   7      415.50      426.80      9.59 o 
   3   3   7      286.72      294.71     11.38 o 
   5   3   7      490.23      526.33      8.56 o 
   7   3   7     2819.27     2730.16     25.88 o 
   9   3   7      352.57      326.22      7.29 o 
  11   3   7       86.02      111.62      8.97 o 
  13   3   7       68.42       71.04      4.36 o 
  15   3   7        0.12        2.95      1.80 o 
 -16   4   7        0.60       -0.44      1.62 o 
 -14   4   7       31.40       21.67      4.91 o 
 -12   4   7        3.36        1.71      1.70 o 
 -10   4   7       39.02       39.01      3.03 o 
  -8   4   7       45.23       44.80      3.39 o 
  -6   4   7      132.14      154.00      4.45 o 
  -4   4   7       71.44       69.73      3.07 o 
  -2   4   7      909.74      931.11     13.06 o 
   0   4   7       77.29       79.54      3.14 o 
   2   4   7       47.30       50.22      3.19 o 
   4   4   7     1745.79     1703.13     24.72 o 
   6   4   7      539.29      524.41     11.65 o 
   8   4   7       11.43        9.12      2.21 o 
  10   4   7       63.00       72.87      3.58 o 
  12   4   7       67.75       73.77      5.45 o 
  14   4   7       11.45        7.27      2.20 o 
 -15   5   7        6.41        4.55      2.17 o 
 -13   5   7       43.81       42.07      3.40 o 
 -11   5   7       20.94       23.06      2.54 o 
  -9   5   7        0.21        0.99      1.40 o 
  -7   5   7        0.18        0.16      1.05 o 
  -5   5   7       76.95       80.96      3.27 o 
  -3   5   7       85.90       76.22      3.07 o 
  -1   5   7     1404.32     1454.49     17.92 o 
   1   5   7        0.87        1.15      0.85 o 
   3   5   7       55.30       67.61      2.86 o 
   5   5   7      160.71      149.31      4.47 o 
   7   5   7       22.83       28.20      3.25 o 
   9   5   7      335.17      282.22      8.56 o 
  11   5   7      392.58      341.37     10.60 o 
  13   5   7       33.01       40.75      7.70 o 
  15   5   7       29.00       37.03      4.48 o 
 -14   6   7       39.84       44.26      4.34 o 
 -12   6   7      195.19      163.64      5.76 o 
 -10   6   7        1.55        1.56      1.47 o 
  -8   6   7       61.29       49.29      4.43 o 
  -6   6   7        0.80        2.57      1.19 o 
  -4   6   7       90.01       86.49      3.30 o 
  -2   6   7        0.00        1.16      1.00 o 
   0   6   7       90.73      108.24      3.74 o 
   2   6   7      416.94      419.10      7.96 o 
   4   6   7      185.74      196.15      5.64 o 
   6   6   7      324.44      299.18      8.89 o 
   8   6   7      221.62      201.08     18.37 o 
  10   6   7      615.84      566.70     24.81 o 
  12   6   7       14.65       16.89      3.20 o 
  14   6   7        0.20       -0.11      2.03 o 
 -13   7   7       25.73       27.75      3.56 o 
 -11   7   7       21.62       22.33      2.90 o 
  -9   7   7       40.48       54.19      3.42 o 
  -7   7   7       17.23       14.97      2.16 o 
  -5   7   7        2.41        1.90      1.49 o 
  -3   7   7       38.90       41.46      2.49 o 
  -1   7   7        7.67        7.85      1.43 o 
   1   7   7        4.67        4.70      1.10 o 
   3   7   7       15.08       17.12      1.99 o 
   5   7   7        0.00        2.52      1.24 o 
   7   7   7      115.80      115.39      5.64 o 
   9   7   7      121.92       90.66      6.57 o 
  11   7   7       90.06      100.57      6.28 o 
  13   7   7        6.05        7.24      2.89 o 
 -14   8   7       42.88       59.66      7.13 o 
 -12   8   7       94.69       99.75      8.47 o 
 -10   8   7       19.94       19.26      2.50 o 
  -8   8   7       23.75       20.45      2.47 o 
  -6   8   7       94.56       71.54      3.69 o 
  -4   8   7      242.71      228.78      5.43 o 
  -2   8   7       51.91       49.34      2.44 o 
   0   8   7        3.09        2.54      1.03 o 
   2   8   7      308.06      300.41      6.97 o 
   4   8   7      107.25      121.95      4.41 o 
   6   8   7        1.56        3.65      2.05 o 
   8   8   7       16.83        9.84      2.54 o 
  10   8   7        2.31        0.67      1.69 o 
  12   8   7        0.94        2.12      3.39 o 
 -13   9   7      105.30       92.59      6.71 o 
 -11   9   7       60.08       52.39      4.58 o 
  -9   9   7       11.27        7.27      2.30 o 
  -7   9   7      203.29      190.62      6.77 o 
  -5   9   7       16.00       21.09      2.10 o 
  -3   9   7      486.39      505.90      7.69 o 
  -1   9   7      245.07      244.93      6.01 o 
   1   9   7      423.91      455.98      9.44 o 
   3   9   7        3.23        1.85      1.66 o 
   5   9   7     1341.82     1270.90     22.62 o 
   7   9   7       75.85       73.52     14.05 o 
   9   9   7      441.90      380.95     11.18 o 
  11   9   7        0.02        1.13      2.89 o 
  13   9   7       10.11        5.37      4.10 o 
 -12  10   7       21.71       27.42      6.00 o 
 -10  10   7        5.50        8.23      6.78 o 
  -8  10   7        0.07        1.04      2.02 o 
  -6  10   7       13.16       15.21      2.06 o 
  -4  10   7       27.19       19.82      2.15 o 
  -2  10   7      648.05      606.92      9.41 o 
   0  10   7      501.18      481.99      9.61 o 
   2  10   7      445.34      476.44      9.39 o 
   4  10   7        0.64       -0.02      1.77 o 
   6  10   7      690.24      689.49     31.60 o 
   8  10   7       57.37       74.50      5.34 o 
  10  10   7       16.77       20.55      3.46 o 
  12  10   7        0.24        2.24      2.09 o 
 -11  11   7        1.89        6.68      2.49 o 
  -9  11   7        0.47        3.16      1.76 o 
  -7  11   7       74.96       77.73      8.60 o 
  -5  11   7       17.51       15.58      2.10 o 
  -3  11   7      175.07      170.31      4.95 o 
  -1  11   7      190.98      209.45      6.39 o 
   1  11   7      267.44      293.26      7.44 o 
   3  11   7      556.26      532.71     10.28 o 
   5  11   7       40.34       34.53      3.99 o 
   7  11   7        2.49        4.30      2.68 o 
   9  11   7        8.38       16.16      3.30 o 
  11  11   7        0.05        1.34      2.97 o 
 -10  12   7        4.83        0.42      3.25 o 
  -8  12   7      206.90      220.11      7.04 o 
  -6  12   7      103.14       89.59      5.70 o 
  -4  12   7      110.92      120.13      5.06 o 
  -2  12   7      929.10      842.00     14.09 o 
   0  12   7      307.82      286.09      7.57 o 
   2  12   7       13.56       12.10      2.51 o 
   4  12   7       17.97       28.43      4.38 o 
   6  12   7       98.83      107.06      6.24 o 
   8  12   7      287.38      325.02     18.86 o 
  -7  13   7        0.26        3.77      2.00 o 
  -5  13   7        5.50        4.83      2.59 o 
  -3  13   7      206.49      205.65      6.64 o 
  -1  13   7       11.52       11.64      3.75 o 
   1  13   7       13.25       11.03      2.09 o 
   3  13   7      133.42      133.47      7.20 o 
   5  13   7       17.06       10.13      5.79 o 
   7  13   7        2.38        1.22      2.27 o 
  -4  14   7       10.85       20.47      4.17 o 
  -2  14   7       49.93       36.80      3.41 o 
   0  14   7       19.51       15.63      3.22 o 
   2  14   7       38.32       58.28      5.17 o 
   4  14   7        0.79        0.57      2.23 o 
 -14   0   8      529.87      488.24     30.17 o 
 -12   0   8       24.65       18.51      4.24 o 
 -10   0   8      662.09      668.98     22.05 o 
  -8   0   8      873.62      889.65     25.46 o 
  -6   0   8     1024.46     1047.89     27.45 o 
  -4   0   8      320.64      289.25     12.15 o 
  -2   0   8       91.32      103.67      7.06 o 
   0   0   8       34.88       43.07      4.80 o 
   2   0   8        9.78        7.63      2.97 o 
   4   0   8      474.38      432.25     14.28 o 
   6   0   8      581.73      531.28     16.40 o 
   8   0   8      298.29      339.55      9.28 o 
  10   0   8      275.44      256.89      8.32 o 
  12   0   8       39.52       43.78      6.07 o 
  14   0   8      178.50      161.59     11.16 o 
 -15   1   8      486.59      424.20     10.16 o 
 -13   1   8      115.12       98.42      8.63 o 
 -11   1   8       70.67       50.16      4.05 o 
  -9   1   8       51.26       53.02      4.07 o 
  -7   1   8        7.38        6.78      2.50 o 
  -5   1   8      769.58      769.77     31.68 o 
  -3   1   8        0.54        2.26      1.49 o 
  -1   1   8      425.53      448.22     10.79 o 
   1   1   8        1.25        2.32      1.41 o 
   3   1   8     1088.38     1137.32     18.86 o 
   5   1   8       63.80       64.28      3.94 o 
   7   1   8     1961.20     1972.62     23.75 o 
   9   1   8       11.69       10.30      1.83 o 
  11   1   8       81.46       98.80      4.44 o 
  13   1   8        1.72        3.72      2.25 o 
  15   1   8        1.90       14.09      3.49 o 
 -14   2   8      295.87      263.44      8.80 o 
 -12   2   8        2.27        2.43      1.90 o 
 -10   2   8        1.36        4.84      2.07 o 
  -8   2   8       37.84       39.09      3.53 o 
  -6   2   8      176.90      171.98      6.94 o 
  -4   2   8        2.99        4.08      2.03 o 
  -2   2   8       97.70       94.68     12.64 o 
   0   2   8        7.45        4.59      1.70 o 
   2   2   8       27.49       23.90      2.69 o 
   4   2   8      349.15      375.04     13.42 o 
   6   2   8       32.68       36.34      3.34 o 
   8   2   8      690.63      697.95     11.28 o 
  10   2   8       47.04       49.98      3.39 o 
  12   2   8      114.60      108.51      4.94 o 
  14   2   8       25.56       37.18      4.39 o 
 -15   3   8       68.90       74.64      5.32 o 
 -13   3   8       58.56       60.49      3.71 o 
 -11   3   8        0.81        2.10      1.55 o 
  -9   3   8        2.77        1.75      1.29 o 
  -7   3   8      252.52      236.01      5.89 o 
  -5   3   8       12.08       10.78      1.82 o 
  -3   3   8     1593.26     1554.72     24.89 o 
  -1   3   8        2.72        2.16      1.30 o 
   1   3   8       67.24       55.42      3.79 o 
   3   3   8      704.26      663.86     16.33 o 
   5   3   8       27.08       22.58      2.79 o 
   7   3   8      416.79      403.35      8.07 o 
   9   3   8        2.77        1.83      1.79 o 
  11   3   8       63.50       65.12      4.88 o 
  13   3   8       90.86       89.03      5.88 o 
 -14   4   8       18.76       17.86      2.55 o 
 -12   4   8       38.68       35.38      3.00 o 
 -10   4   8       68.19       58.77      4.57 o 
  -8   4   8       32.76       30.24      2.52 o 
  -6   4   8       40.14       40.90      2.81 o 
  -4   4   8      254.11      259.49      7.21 o 
  -2   4   8       47.02       41.58      2.80 o 
   0   4   8        6.13        6.25      1.85 o 
   2   4   8       67.78       60.32      3.90 o 
   4   4   8      178.16      184.04      6.37 o 
   6   4   8       38.96       34.35      3.85 o 
   8   4   8       74.32       82.94      8.05 o 
  10   4   8       39.51       35.16      5.51 o 
  12   4   8       21.02       27.80      3.89 o 
  14   4   8        4.48       -1.13      2.27 o 
 -13   5   8        0.45       -1.33      1.33 o 
 -11   5   8      121.88      130.79      4.80 o 
  -9   5   8        0.30       -1.06      1.16 o 
  -7   5   8       75.58       65.19      3.35 o 
  -5   5   8      364.63      336.94      7.00 o 
  -3   5   8      124.43       99.38      5.88 o 
  -1   5   8       23.16       24.57      2.22 o 
   1   5   8       50.85       73.92      3.25 o 
   3   5   8      131.43      123.24      5.19 o 
   5   5   8       96.86       85.63      4.89 o 
   7   5   8       34.12       31.19      3.48 o 
   9   5   8       11.79       14.22      2.73 o 
  11   5   8        9.72       12.99      4.38 o 
  13   5   8      110.36      109.24      6.54 o 
 -14   6   8       58.52       77.12      7.84 o 
 -12   6   8       18.30       22.70      2.81 o 
 -10   6   8       10.11       13.66      2.18 o 
  -8   6   8        8.83        7.91      2.26 o 
  -6   6   8      180.27      165.06      6.87 o 
  -4   6   8      140.76      127.09      5.80 o 
  -2   6   8        5.87        4.83      1.49 o 
   0   6   8       12.73        8.89      1.96 o 
   2   6   8      172.87      175.24      8.57 o 
   4   6   8       37.28       34.07      7.13 o 
   6   6   8      362.23      350.31     10.14 o 
   8   6   8      242.12      202.49      9.61 o 
  10   6   8        7.79        6.04      2.24 o 
  12   6   8        7.62       12.25      3.12 o 
 -13   7   8        0.96        4.38      2.13 o 
 -11   7   8       80.27       74.35      4.78 o 
  -9   7   8      129.53      112.04      4.40 o 
  -7   7   8       62.72       67.82      3.55 o 
  -5   7   8       18.04       11.22      2.47 o 
  -3   7   8       21.50       21.56      2.14 o 
  -1   7   8      174.35      163.15      5.05 o 
   1   7   8        0.56       -0.28      0.95 o 
   3   7   8        6.74        9.68      1.82 o 
   5   7   8       33.09       35.97      3.79 o 
   7   7   8      254.17      248.41     10.88 o 
   9   7   8       13.67       11.09      2.69 o 
  11   7   8        2.83        2.08      2.06 o 
  13   7   8       24.87       32.23      4.38 o 
 -12   8   8      105.09      108.68      6.08 o 
 -10   8   8       59.09       44.66      3.46 o 
  -8   8   8       43.30       33.56      4.38 o 
  -6   8   8      324.37      294.21     10.24 o 
  -4   8   8      191.77      174.64      5.34 o 
  -2   8   8       34.61       41.78      2.60 o 
   0   8   8       10.58        7.50      1.56 o 
   2   8   8      373.81      360.59      9.09 o 
   4   8   8      246.61      257.82      8.53 o 
   6   8   8      117.32      133.98      6.59 o 
   8   8   8       76.50       77.54      5.38 o 
  10   8   8        4.81        5.44      2.39 o 
  12   8   8        7.46       12.14      4.66 o 
 -11   9   8        3.13        5.74      2.25 o 
  -9   9   8        0.16        0.06      1.58 o 
  -7   9   8        0.15        2.44      1.55 o 
  -5   9   8      122.98      132.77      4.13 o 
  -3   9   8      313.91      328.15      8.50 o 
  -1   9   8        0.57        0.60      1.14 o 
   1   9   8       10.57       12.67      2.20 o 
   3   9   8        0.08        1.17      1.53 o 
   5   9   8      121.28      135.10      6.69 o 
   7   9   8       16.75       34.71      8.26 o 
   9   9   8       10.48        9.63      3.88 o 
  11   9   8        2.35        4.24      2.57 o 
 -10  10   8        6.27       11.92      3.54 o 
  -8  10   8       30.43       30.92      2.71 o 
  -6  10   8       10.89       15.81      2.47 o 
  -4  10   8      573.16      593.68      8.99 o 
  -2  10   8       44.15       54.06      3.63 o 
   0  10   8      247.37      238.78      7.80 o 
   2  10   8        4.09        5.75      1.84 o 
   4  10   8       16.33        3.67      3.04 o 
   6  10   8      104.22      115.86      6.49 o 
   8  10   8        5.46        4.09      2.39 o 
  10  10   8      143.96      151.06      7.84 o 
  -9  11   8       38.82       34.83      3.39 o 
  -7  11   8      258.57      265.74      7.66 o 
  -5  11   8      123.10      132.15      4.31 o 
  -3  11   8      818.52      794.15     15.44 o 
  -1  11   8      807.06      799.28     13.78 o 
   1  11   8      147.64      149.89      5.55 o 
   3  11   8      441.95      414.71     12.27 o 
   5  11   8        3.64        2.39      2.09 o 
   7  11   8       32.39       53.39     10.31 o 
   9  11   8        0.75        1.87      2.13 o 
  -6  12   8        8.03        5.16      2.91 o 
  -4  12   8      293.65      328.66      8.55 o 
  -2  12   8       31.18       33.74      5.33 o 
   0  12   8       16.86       15.83      2.48 o 
   2  12   8       39.33       37.04      4.32 o 
   4  12   8       55.29       56.53      5.04 o 
   6  12   8       39.84       44.80     13.91 o 
  -5  13   8       17.52        8.79      8.33 o 
  -3  13   8       11.82       12.96      4.07 o 
  -1  13   8        9.58       10.58      2.23 o 
   1  13   8        3.77        1.74      1.50 o 
   3  13   8       10.29        7.79      6.28 o 
   5  13   8       25.06       19.04      3.69 o 
 -13   1   9       93.97       94.13      5.88 o 
 -11   1   9       32.51       31.84      4.34 o 
  -9   1   9        0.12        0.24      2.19 o 
  -7   1   9       60.94       61.85      4.92 o 
  -5   1   9      626.82      657.91     32.52 o 
  -3   1   9      133.73      125.05      6.04 o 
  -1   1   9       96.39      103.76      8.76 o 
   1   1   9      228.84      249.21     11.44 o 
   3   1   9       43.49       43.02      3.89 o 
   5   1   9      516.53      529.78     12.19 o 
   7   1   9       13.47       14.92      3.25 o 
   9   1   9        7.18        5.77      1.74 o 
  11   1   9        0.95        1.49      2.05 o 
  13   1   9       12.95       11.02      4.38 o 
 -12   2   9       29.97       25.74      5.03 o 
 -10   2   9       35.24       43.88      8.54 o 
  -8   2   9      118.47      115.83     12.64 o 
  -6   2   9        7.99        8.65      2.67 o 
  -4   2   9      176.77      162.17      6.93 o 
  -2   2   9      238.19      247.26      8.29 o 
   0   2   9       45.72       42.54      3.89 o 
   2   2   9       20.28       21.75      3.04 o 
   4   2   9     1476.12     1533.94     84.10 o 
   6   2   9        0.95        1.46      1.95 o 
   8   2   9       88.40       88.40      6.92 o 
  10   2   9      281.89      292.20      9.58 o 
  12   2   9        4.30       16.13      3.46 o 
 -13   3   9        1.66        5.26      2.44 o 
 -11   3   9        7.56        8.02      3.60 o 
  -9   3   9      157.58      142.58      8.01 o 
  -7   3   9       23.44       15.56      5.44 o 
  -5   3   9      748.36      757.45     16.44 o 
  -3   3   9        1.59        1.62      1.87 o 
  -1   3   9        4.99        9.54      2.39 o 
   1   3   9      100.96      102.61     11.02 o 
   3   3   9      431.17      445.98     14.98 o 
   5   3   9      293.28      308.85     27.48 o 
   7   3   9        2.22        0.54      3.95 o 
   9   3   9      178.86      168.52     10.03 o 
  11   3   9        3.18        0.04      1.93 o 
  13   3   9       93.76       92.24      6.19 o 
 -12   4   9       14.56       17.40      2.55 o 
 -10   4   9       13.30       11.65      2.05 o 
  -8   4   9        1.72        2.32      1.51 o 
  -6   4   9      375.00      365.12     13.35 o 
  -4   4   9       90.44       87.85      5.08 o 
  -2   4   9       43.61       51.18      4.19 o 
   0   4   9      225.89      189.42      6.98 o 
   2   4   9      659.74      632.58     13.64 o 
   4   4   9       40.89       40.26      3.54 o 
   6   4   9        5.39        3.74      4.80 o 
   8   4   9       57.57       57.05      4.44 o 
  10   4   9      115.70      119.77      8.90 o 
  12   4   9        4.12        0.45      2.27 o 
 -11   5   9        2.47        4.08      2.16 o 
  -9   5   9        3.81        4.44      1.60 o 
  -7   5   9       13.02       12.47      2.65 o 
  -5   5   9       27.32       25.13      2.71 o 
  -3   5   9        3.07        4.25      1.70 o 
  -1   5   9       68.00       76.71      5.93 o 
   1   5   9       90.01       80.30      5.23 o 
   3   5   9       28.81       27.74      6.21 o 
   5   5   9      512.14      525.26     31.66 o 
   7   5   9      713.39      668.32     40.22 o 
   9   5   9       11.31       17.87      4.94 o 
  11   5   9        0.13        0.55      2.40 o 
 -12   6   9        5.34        3.11      1.83 o 
 -10   6   9       13.77       13.25      2.26 o 
  -8   6   9        6.51        6.19      2.10 o 
  -6   6   9       16.67       16.99      2.22 o 
  -4   6   9        6.64        3.52      1.58 o 
  -2   6   9       13.55       15.57      2.12 o 
   0   6   9        1.18        1.16      1.28 o 
   2   6   9       14.75       11.04      4.17 o 
   4   6   9      264.11      244.36     13.99 o 
   6   6   9      299.54      297.34      9.78 o 
   8   6   9       15.67        9.73      2.68 o 
  10   6   9       10.98       16.28      3.67 o 
  12   6   9        8.38       10.50      4.38 o 
 -11   7   9       13.25       25.09      2.91 o 
  -9   7   9        8.24        8.02      2.00 o 
  -7   7   9        5.01        6.38      1.84 o 
  -5   7   9        1.71        1.19      1.37 o 
  -3   7   9        5.59        5.93      2.30 o 
  -1   7   9        4.81        5.05      1.53 o 
   1   7   9        0.20       -0.40      1.22 o 
   3   7   9        2.94        3.59      2.15 o 
   5   7   9        4.72        0.36      1.85 o 
   7   7   9        0.68        1.06      1.90 o 
   9   7   9        1.01        2.95      2.27 o 
  11   7   9       18.96       13.56      4.94 o 
 -10   8   9        2.63        6.09      1.85 o 
  -8   8   9       61.36       58.54      4.18 o 
  -6   8   9        0.05       -0.76      1.28 o 
  -4   8   9       43.50       39.60      2.98 o 
  -2   8   9      143.71      140.57      5.03 o 
   0   8   9        3.02        3.14      1.65 o 
   2   8   9       13.33       13.70      2.27 o 
   4   8   9       11.56        7.77      2.50 o 
   6   8   9       80.97       72.24      5.39 o 
   8   8   9       25.18       20.91      3.68 o 
  10   8   9       18.88       20.63      4.17 o 
  -9   9   9        9.38        9.75      2.11 o 
  -7   9   9        9.00       13.22      2.36 o 
  -5   9   9       15.56       20.01      2.47 o 
  -3   9   9       57.90       63.46      5.16 o 
  -1   9   9       46.95       34.25      3.23 o 
   1   9   9      688.34      695.10     15.96 o 
   3   9   9       17.31       16.49      2.46 o 
   5   9   9      284.27      271.99      9.78 o 
   7   9   9        0.33        0.61      2.13 o 
   9   9   9        0.28        3.87      2.61 o 
  -8  10   9        8.51        4.63      1.78 o 
  -6  10   9       43.82       35.90      2.74 o 
  -4  10   9      296.94      264.26      6.10 o 
  -2  10   9        0.97        0.90      1.72 o 
   0  10   9        4.45        3.27      2.29 o 
   2  10   9      166.35      181.55      8.85 o 
   4  10   9        7.69        6.25      2.97 o 
   6  10   9       50.10       68.34     10.24 o 
   8  10   9       35.03       25.84      4.52 o 
  -5  11   9      162.93      161.67      6.87 o 
  -3  11   9       43.11       55.13      3.97 o 
  -1  11   9        2.35        3.50      2.26 o 
   1  11   9       62.43       50.28      4.13 o 
   3  11   9      146.29      126.96      6.94 o 
   5  11   9        4.52        3.88      2.54 o 
  -4  12   9      136.74      117.37     10.59 o 
  -2  12   9       10.31       10.41      3.80 o 
   0  12   9        0.92        1.70      1.72 o 
   2  12   9       13.74       14.97      3.39 o 
 -12   0  10       10.36        7.48      4.52 o 
 -10   0  10      109.60      137.85     10.45 o 
  -8   0  10       26.80       32.20      6.21 o 
  -4   0  10      242.45      257.26     13.00 o 
  -2   0  10      600.45      674.99     22.19 o 
   0   0  10       55.98       59.03      6.78 o 
   2   0  10        0.00       -1.98      2.54 o 
   4   0  10      405.38      416.87     15.83 o 
   6   0  10      159.10      140.69      9.04 o 
   8   0  10        0.72        0.71      2.68 o 
 -11   1  10        0.79        3.05      2.97 o 
  -9   1  10        1.83        1.79      2.44 o 
  -7   1  10       41.75       44.45      4.62 o 
  -5   1  10       42.25       48.58      5.51 o 
  -3   1  10      143.21      145.47      7.91 o 
  -1   1  10      946.96     1029.62     20.25 o 
   1   1  10       29.38       27.88      3.79 o 
   3   1  10      900.53     1006.24     38.75 o 
   5   1  10      102.15      109.33      8.33 o 
   7   1  10       22.41       21.82      3.14 o 
   9   1  10        0.53       -1.69      2.68 o 
 -12   2  10       29.29       31.01      4.74 o 
 -10   2  10        4.93        5.31      2.97 o 
  -8   2  10        0.60       -1.64      1.64 o 
  -6   2  10      108.25       92.75      5.98 o 
  -4   2  10       32.94       30.02      3.99 o 
  -2   2  10        8.44       12.73      6.64 o 
   0   2  10      256.11      267.37     11.73 o 
   2   2  10        0.05       -1.48      2.89 o 
   4   2  10      603.48      642.28     49.90 o 
   6   2  10        2.64        3.29      2.03 o 
   8   2  10       48.28       39.26      5.65 o 
  10   2  10       98.10       98.61      5.88 o 
 -11   3  10        0.36        0.28      2.58 o 
  -9   3  10        4.22        4.27      2.46 o 
  -7   3  10      107.50      101.48      6.34 o 
  -5   3  10        2.05        0.36      2.33 o 
  -3   3  10        2.25        3.56      2.23 o 
  -1   3  10       67.64       63.41      5.08 o 
   1   3  10       92.42       91.88      5.34 o 
   3   3  10       71.00       70.65     10.24 o 
   5   3  10        0.35       -0.44      1.76 o 
   7   3  10       68.74       58.26      4.89 o 
   9   3  10        0.00        2.97      3.25 o 
  11   3  10        7.62        3.95      2.29 o 
 -10   4  10        0.07        1.50      2.11 o 
  -8   4  10      214.18      201.31      9.68 o 
  -6   4  10       66.66       71.88      5.44 o 
  -4   4  10      120.15      101.89      5.94 o 
  -2   4  10        6.01        9.93      9.67 o 
   0   4  10       12.17        9.08      3.21 o 
   2   4  10        2.52        2.53      1.87 o 
   4   4  10        9.01       14.04      2.93 o 
   6   4  10       58.12       60.32      4.89 o 
   8   4  10       91.90       98.48      6.08 o 
  10   4  10        2.58        4.38      3.39 o 
  -9   5  10       46.70       52.10      4.86 o 
  -7   5  10       22.11       23.79      2.98 o 
  -5   5  10        3.13        1.58      3.11 o 
  -3   5  10       45.61       49.92      4.52 o 
  -1   5  10        1.76        2.08      1.99 o 
   1   5  10       36.24       34.68      3.72 o 
   3   5  10        0.82        2.20      1.87 o 
   5   5  10        1.60        0.18      2.47 o 
   7   5  10        1.68        2.01      2.19 o 
   9   5  10       78.12      100.21      6.24 o 
 -10   6  10        1.34        4.12      2.18 o 
  -8   6  10       51.35       45.49      3.40 o 
  -6   6  10       87.79       81.40      4.50 o 
  -4   6  10        0.02        2.52      1.63 o 
  -2   6  10        4.15        6.85      2.75 o 
   0   6  10        0.54       -0.29      3.67 o 
   2   6  10       94.10       98.44      8.19 o 
   4   6  10      182.44      156.75      7.48 o 
   6   6  10       11.31       17.04      3.42 o 
   8   6  10        6.87        7.06      2.71 o 
  -9   7  10       63.72       61.22      3.87 o 
  -7   7  10        9.17       18.16      2.83 o 
  -5   7  10        5.40        6.31      1.88 o 
  -3   7  10        9.65        7.37      1.97 o 
  -1   7  10       85.72       93.89      6.23 o 
   1   7  10       18.44       16.24      4.24 o 
   3   7  10      234.06      253.40      9.75 o 
   5   7  10        0.35        0.00      1.90 o 
   7   7  10        5.07        3.07      2.44 o 
   9   7  10       22.44       19.72      3.66 o 
  -8   8  10       12.62       10.45      2.41 o 
  -6   8  10       98.34       95.36      4.89 o 
  -4   8  10       48.71       50.15      3.66 o 
  -2   8  10      153.53      146.88      6.72 o 
   0   8  10       89.74       87.20      4.58 o 
   2   8  10       43.86       58.59      5.17 o 
   4   8  10       30.63       36.18      8.97 o 
   6   8  10        0.12        0.62      2.14 o 
   8   8  10       19.95       22.74      5.37 o 
  -5   9  10        4.31        6.43      4.31 o 
  -3   9  10       11.07       17.94      2.37 o 
  -1   9  10       15.64       10.56      2.33 o 
   1   9  10       10.12       12.85      2.44 o 
   3   9  10       24.50       25.01      3.96 o 
   5   9  10       50.31       67.98      5.72 o 
  -4  10  10       94.39       99.15      4.41 o 
  -2  10  10        0.11       -0.31      1.85 o 
   0  10  10       26.87       20.66      2.98 o 
   2  10  10       23.36       22.40      3.93 o 
   4  10  10        7.21       11.59      4.66 o 
  -9   1  11       10.64       11.35      3.60 o 
  -7   1  11        0.01       -2.03      2.03 o 
  -5   1  11        6.00        3.88      2.20 o 
  -3   1  11       93.04       99.70      6.13 o 
  -1   1  11       28.56       25.60      3.90 o 
   1   1  11      438.75      499.12     13.89 o 
   3   1  11       47.45       48.76      5.14 o 
   5   1  11       24.05       35.08      5.79 o 
   7   1  11        9.18       10.98      3.49 o 
   9   1  11        3.93        9.04      4.10 o 
  -8   2  11       24.24       27.91      4.34 o 
  -6   2  11       10.13       11.39      3.34 o 
  -4   2  11       12.43       16.55      3.34 o 
  -2   2  11       75.83       72.06     11.09 o 
   0   2  11      641.20      714.28     24.45 o 
   2   2  11        0.11        4.36      2.48 o 
   4   2  11       94.32      104.65      9.75 o 
   6   2  11       64.06       79.18     21.96 o 
   8   2  11        7.44        9.89      4.10 o 
  -9   3  11      136.55      144.49      7.84 o 
  -7   3  11        0.28        1.28      2.39 o 
  -5   3  11       32.29       33.21      4.36 o 
  -3   3  11       30.45       44.40      4.64 o 
  -1   3  11        0.81        2.17      3.32 o 
   1   3  11      104.98      123.83      8.90 o 
   3   3  11       25.84       22.41      3.88 o 
   5   3  11      172.36      170.58      9.39 o 
   7   3  11       37.94       43.32      6.57 o 
  -8   4  11        9.61        7.48      2.70 o 
  -6   4  11        6.62        0.88      2.37 o 
  -4   4  11       12.88        9.05      4.87 o 
  -2   4  11       77.35       77.69      5.69 o 
   0   4  11       24.70       33.42      4.09 o 
   2   4  11       70.26       76.84      6.78 o 
   4   4  11       81.62       79.66      8.05 o 
   6   4  11        8.31       13.91      4.10 o 
   8   4  11        3.04        8.05      2.85 o 
  -7   5  11        2.71        0.97      2.47 o 
  -5   5  11        1.31        4.77      2.63 o 
  -3   5  11       68.71       63.62      5.21 o 
  -1   5  11       34.86       41.09      4.44 o 
   1   5  11      114.99      115.69      6.38 o 
   3   5  11       80.67       65.67      7.34 o 
   5   5  11        4.99        9.74      4.45 o 
   7   5  11       17.21       21.66      3.89 o 
  -6   6  11       35.03       38.22      6.85 o 
  -4   6  11       12.27       15.24      3.39 o 
  -2   6  11       43.01       56.18      5.07 o 
   0   6  11       27.35       18.21      3.24 o 
   2   6  11      258.47      257.82     13.84 o 
   4   6  11        4.99        6.93      2.73 o 
   6   6  11        3.04        3.54      2.73 o 
  -5   7  11       17.23       19.06      3.39 o 
  -3   7  11        0.00        1.56      1.99 o 
  -1   7  11        1.29       -1.12      2.89 o 
   1   7  11        5.24        7.63      3.81 o 
   3   7  11       16.30       11.12      7.70 o 
   5   7  11        0.10        6.10      5.93 o 
  -2   8  11       17.56       18.37      3.46 o 
   0   8  11        2.42        3.57      2.68 o 
   2   8  11       35.24       35.47     11.44 o 
  -6   0  12        2.60        9.74      4.66 o 
  -4   0  12      116.26      141.38     10.88 o 
  -2   0  12       91.97       87.71      9.18 o 
   0   0  12      286.46      315.89     16.39 o 
   2   0  12      248.09      295.53     15.96 o 
   4   0  12       10.28        6.35      4.38 o 
  -5   1  12       20.03       27.34      4.45 o 
  -3   1  12      109.38      107.22      6.84 o 
  -1   1  12       28.65       35.95      4.87 o 
   1   1  12      332.94      390.30     12.93 o 
   3   1  12        7.34       12.58      5.44 o 
   5   1  12        8.48       16.38      4.24 o 
  -4   2  12       55.83       51.71      6.43 o 
  -2   2  12       91.04       95.40      6.64 o 
   0   2  12      208.09      244.36     10.09 o 
   2   2  12       48.72       68.84      6.21 o 
   4   2  12        4.68        4.63      2.98 o 
  -3   3  12        0.64        1.99      2.49 o 
  -1   3  12       24.10       13.79      3.59 o 
   1   3  12        2.11        9.99      6.92 o 
   3   3  12       10.39       12.22      3.65 o 
  -2   4  12        0.20       -0.42      3.32 o 
   0   4  12        5.01        6.80      5.72 o 
   2   4  12       63.40       73.30      6.01 o 
  -1   5  12       16.02       20.71      3.93 o 
   1   5  12       29.67       38.03      4.67 o 
                                                 
